# Supplementary material for: QTL mapping of insect resistance components of Solanum galapagense
Source: Theor Appl Genet. 2018 Nov 23;132(2):531–41. doi: 10.1007/s00122-018-3239-7 (PMC6349790; doi:10.1007/s00122-018-3239-7)
Supplement: Supplementary file 1 — Supplementary Table S1: All metabolites detected in the LCMS analysis of the RIL population. Supplementary Table S2: All acyl sugars detected in the LCMS analysis of the RIL population. Supplementary Table S3: All metabolite QTLs detected in the LCMS analysis of the RIL population. Supplementary Table S4: All acyl sugar QTLs detected in the LCMS analysis of the RIL population. Supplementary Table S5: All metabolites detected in lines R174A and R174B. Supplementary Table S6: Correlation of all metabolites with T. vaporariorum adult survival (AS), oviposition (OR) and trichome type IV and type V presence. (XLSX 2491 kb) [file 122_2018_3239_MOESM1_ESM.xlsx]

## Sheet: S1 All metabolites RIL
processing
1) zero replaced by random number between 400-500
2) metabolite present in less than 20% of the RIL lines removed
Cluster ID	MSClust	metabolite ID	cent.factor	nr of masses in cluster	retention time	put [M-H]- ion		QC 1	QC2	QC3	QC4	QC5	QC6	QC7	QC8	QC9	QC10	QC11	QC12	QC13	QC14
Unique nr					min			F017886	F017898	F017909	F017921	F017932	F017944	F017956	F017959	F017971	F017983	F017995	F018007	F018019	F018030
							Annotation															PRI95004	PRI95004	MM	MM	R001	R003	R006	R008	R010	R012	R014	R015	R016	R019	R022	R023	R025	R026	R027	R028	R029	R030	R031	R032	R033	R034	R035	R037
1	1	1_1	1	4	1.50757	270.944		84857	109094	108108	113653	116711	113854	85480	89135	91444	93970	96272	105958	105436	101906	95048	102833	89883	92711	119170	100589	113539	110323	92486	98486	96464	104091	94339	91112	107536	117028	110820	102106	96405	96499	109343	103782	110639	105853	104367	120422	92852	100146
2	2	1_2	1	3	1.60483	340.946		3981	4718	3343	4626	2833	4792	4877	4921	3525	5381	4510	4345	5684	3296	6579	4263	1083	1138	4393	14200	7480	2946	5751	5481	7662	5098	7589	5325	4196	1212	3571	7768	8227	3098	2899	2188	1041	5951	2448	1295	1740	4693
3	1	10_1	1	48	1.76496	112.986		382252	370975	396239	407719	407195	410634	338632	346977	343292	335454	349632	397216	358421	356996	465704	450461	153730	191419	369365	756495	641310	287434	354302	302732	498163	348723	468736	367836	335265	179568	332506	526114	474075	315313	316624	322308	191860	412624	290184	199606	190838	438987
4	2	10_2	1	4	1.95465	132.03		1278418	1627066	1654278	1787798	1838588	1877027	1294614	1302779	1329386	1386621	1464576	1590509	1485196	1526386	1311587	1918778	981711	1313889	2051299	1501800	1420181	1574015	1152960	1943861	1646131	1313662	1029324	1406462	1876665	1715101	1375568	1319515	1867584	1477244	1569785	1422391	1390877	2033026	1647831	1623471	1880367	1152302
5	1	100_1	1	3	4.67042	346.114		11575	9456	9785	9543	8212	9161	9267	9215	7396	7275	7715	8052	11944	11189	13239	15070	4305	4922	14174	15378	5242	14451	21355	17297	9376	18755	8936	18048	18966	8651	15729	8764	7929	19211	13016	5909	9441	13715	18473	5262	7392	9897
6	2	100_2	1	5	7.77257	471.172		8958	9421	8868	8907	9629	10082	9040	8846	9066	7787	7752	10303	11157	7684	15086	17822	483	445	417	20265	4259	491	4221	11187	3167	406	1517	461	27099	23613	15129	20617	424	48611	27383	3056	463	7517	460	13807	1602	4009
7	1	1002_1	1	4	19.3746	1269.58		8403	11127	9618	9071	8988	7653	13559	12479	13841	12606	10565	10534	11502	10987	1443	1191	486	1157	30668	7936	8778	11651	2547	28489	49354	8214	12230	11223	56046	13962	8616	409	24248	23386	5712	12125	8928	29486	7855	24903	35735	17473
8	1	1003_1	1	4	19.3971	414.232		4707	5235	4907	5154	4896	5465	4533	4939	4952	4617	4746	5291	5458	5444	407	401	465	462	443	1137	481	415	30234	467	437	5203	4768	1010	23755	403	1293	437	1035	3195	419	404	5277	409	25807	3941	487	2204
9	1	1004_1	1	3	19.3971	1225.62		16100	14083	13660	13426	12971	12897	15729	15165	15135	14928	14933	15228	14105	13546	15231	12404	15864	17931	455	20091	25434	10999	37804	33442	38974	1831	461	13931	1737	20041	1975	12059	409	47819	35412	26100	12121	34916	475	401	37692	458
10	1	1005_1	1	4	19.4401	671.235		19306	17570	17314	18196	17155	15459	21411	20193	20867	20291	20817	20137	17211	16565	87714	57418	1166	1175	1238	74547	2796	25623	14161	4030	33067	86179	16247	5191	2012	1027	1566	78285	27271	13367	38110	100512	1755	2600	14427	450	71238	159672
11	1	1006_1	1	41	19.4777	1153.53		1230757	1121235	1114995	1102638	1139871	1078500	1189072	1182846	1196506	1199399	1191926	1170488	1181772	1091283	1907779	1681841	30413	34301	150649	479085	2577769	59938	390450	998252	1181268	723512	59945	756761	810608	866856	283321	1123324	689323	2013981	1301720	49758	278018	1513413	488211	3986584	1489669	907546
12	1	1007_1	1	6	19.4777	749.23		12317	9982	8491	9312	8685	8141	11277	10208	10478	10287	10378	8311	11030	9863	1739	1159	11520	22626	5871	1434	445	439	17454	1950	9670	2079	493	441	27507	414	40405	1396	481	499	2484	136596	5895	481	38413	406	3009	1997
13	1	1008_1	1	4	19.4777	499.219		4547	3939	4003	4369	3305	3687	3998	4175	4013	4189	4417	3685	4506	4029	460	473	401	421	450	487	474	4334	422	446	492	424	1091	438	453	22898	436	422	427	424	414	472	36499	490	446	417	436	477
14	1	101_1	1	9	4.69283	307.13	unknown	46630	15188	14254	14687	41793	43410	41044	40167	38023	38714	40683	39583	50327	39026	3760	2474	23283	36056	463	82274	22085	476	403	1064	13215	448	132059	2555	427	471	466	1120	433	439	450	451	410	12802	486	430	474	19648
15	1	1010_1	1	9	19.5584	1065.51		142531	115181	112515	115362	120216	116548	141710	135889	129500	132135	128500	129093	115805	109471	80385	47515	100474	93968	59434	111247	130209	86046	144520	110513	98839	98080	163434	69892	152016	84966	81208	76110	47467	164514	115852	93807	58183	129009	74807	262735	89760	68478
16	1	1011_1	1	9	19.5809	497.261		59055	57019	60116	60297	61810	60512	56868	62373	56195	56807	58879	58901	60006	50390	3346	176899	1129	170594	3533	4548	2823	3406	8011	7172	6435	6083	1900	5610	5863	1612	2437	1846	3604	7681	6745	21420	5363	2500	8288	2915	5318	2636
17	1	1012_1	1	10	19.6485	1021.48		166845	136735	137578	136706	142451	133357	149879	147167	150552	151050	149936	141471	141353	130840	768839	690427	1218	1596	1680	24340	266232	4164	16294	28699	59292	41967	441	40757	21548	124542	6272	417925	46129	140742	70759	1553	10809	74912	18665	251172	106873	63406
18	1	1013_1	1	11	19.671	1271.59		90052	69878	67302	67392	68581	66067	76215	74933	75300	71624	69328	63388	68427	64224	33100	23434	46337	59779	111046	65379	63880	38336	66831	103742	91564	67363	122396	44857	134015	60273	102477	22496	51491	150781	69204	82465	19838	113625	86656	37425	77225	35153
19	1	1014_1	1	11	19.671	1153.53		4263	4690	3187	3681	464	1291	39977	274057	4201	6315	3922	5240	6490	2309	7893	2542	426	403	452	437	4058	493	423	490	2644	410	465	46900	8007	413	481	2750	1480	8789	1180	453	412	8854	450	1101183	496944	423
20	1	1015_1	1	6	19.671	600.297		102984	83163	80991	88332	90746	81505	82686	89999	86472	87960	80988	78056	82603	79248	11230	16975	490	458	105110	29667	87780	72114	64444	70145	132554	25831	98388	23720	100714	98584	110914	6057	7909	29620	127948	61615	75177	85617	44200	29975	64535	58731
21	1	1017_1	1	3	19.7161	655.282		2195	1608	1876	1823	2331	1767	1597	1629	1643	1810	1941	1874	1379	1391	1083	2160	407	460	434	2205	463	412	407	1010	477	403	417	424	3329	2035	417	1424	490	477	415	461	409	17539	476	9426	457	1455
22	1	1018_1	1	5	19.7388	585.292		3424	2685	2642	2511	2822	2491	4036	3073	4031	4412	3031	3504	2730	3053	1586	3581	2591	2924	423	489	443	17638	1896	480	489	407	419	495	474	1202	466	2145	465	404	3331	418	420	53624	456	7140	2079	453
23	1	102_1	1	13	4.71541	371.062		1299322	1310708	1318931	1437987	1493491	1466585	1313715	1386897	1415908	1283744	1444946	1517485	1119293	1251043	1364630	805175	2291864	2025139	1133603	1436265	2163300	1571067	693063	1372824	1488510	447791	1380146	1277446	684915	1566340	1046092	1543096	1728252	288089	1059453	2165036	1799098	787932	1004487	2028791	1618957	1500619
24	2	102_2	1	7	7.85219	371.135		76509	63561	66982	68887	68677	70696	63290	63891	66360	66694	65827	70312	61973	65084	60615	13983	43553	40472	44167	18347	72631	59701	40590	27823	40607	42347	33969	43864	62381	105082	20018	414	36768	39657	61780	116383	113481	48344	28177	104286	84881	55489
25	1	1020_1	1	14	19.7612	333.192		109781	109225	113685	114717	115320	111212	103863	104473	100265	98505	100454	106502	117344	107450	54682	96240	98184	196711	52623	185033	150546	151147	151620	106348	56164	61382	23837	134707	126701	108884	82361	32251	113276	37010	102718	139887	168665	161215	128258	124342	51716	172655
26	1	1021_1	1	5	19.7612	441.25		29509	25539	25597	24958	26514	25182	27399	28054	25990	25794	25819	25621	24789	23230	7124	6147	48099	46294	22870	9445	37294	47236	23382	4123	15902	16236	41937	17883	10888	37840	8769	4240	7744	5277	9396	47473	45633	7867	15714	22650	4391	8593
27	1	1022_1	1	4	19.7838	416.248		13358	13862	13202	14207	15482	15458	12321	15558	13631	13963	11402	12596	13683	13321	426	1723	451	438	478	486	467	2755	36422	2177	454	7283	21563	4285	43493	2568	1489	428	440	4589	427	477	11029	472	14272	22412	427	449
28	1	1023_1	1	4	19.7838	357.192		14794	12063	11662	12231	12557	9953	12487	11855	11475	10904	11939	11219	13349	12597	489	487	2488	11583	1363	1296	8834	10638	3761	411	476	7238	2365	5598	446	7750	462	448	1217	1238	6756	20363	446	5088	6490	50868	445	28989
29	1	1024_1	1	7	19.8289	1021.49		71175	61653	59210	57420	58507	56193	70545	64716	62564	67218	68019	58843	61429	53286	589322	405601	476	498	414	461	132198	446	1222	5065	20471	473	481	15074	4032	405	461	146012	488	36226	18145	419	1102	24711	484	161367	54572	13676
30	1	1025_1	1	5	19.8289	719.219		11579	1677	1875	7949	7937	6775	10657	10316	10277	7981	9601	7108	8853	7361	446	469	6725	14017	2458	1603	3566	474	7565	1683	2559	437	470	474	4556	470	2743	420	485	478	454	24901	3422	423	4261	401	1184	19181
31	1	1027_1	1	5	19.874	671.235		26126	22084	21754	20783	22410	20303	24647	23355	23648	24024	24658	22018	20410	19766	98093	74306	1860	1723	1774	97976	5081	35075	19602	3473	29621	89489	22156	4511	3101	1815	1183	92732	20869	12623	34960	94584	1909	4321	10607	1294	77466	159318
32	1	1028_1	1	3	19.8965	1256.59		13142	10414	9355	10078	10296	10338	12826	11249	11231	10979	11406	11584	9754	8900	1187	455	9146	8187	24919	21653	5124	7412	8160	14469	15685	6281	11653	10150	26996	12364	15774	1335	7198	12309	7309	13418	5028	14361	10221	6776	8812	6862
33	1	1029_1	1	7	19.9192	497.261		39158	35555	36571	37983	36660	40060	39254	38303	37492	34800	37715	37898	36878	34959	4121	138390	427	84514	2192	4934	2663	5145	3351	4473	3378	2879	1838	2972	3514	3228	1251	2412	2791	427	1098	2132	2523	453	4296	2595	7559	3140
34	1	103_1	1	4	4.73793	469.03		114325	32736	33054	44736	44331	47904	41919	38765	38778	35713	42683	44064	30138	34424	28143	16209	28293	30194	25058	18732	91932	37383	19215	34981	69695	14553	58945	28621	53089	36729	24233	23684	27628	22002	35073	33640	30047	46456	17690	243439	56820	24229
35	2	103_2	1	13	7.87346	708.187		362310	322635	342796	352361	372944	378370	324944	334472	319251	304150	336200	339888	290441	321996	177617	118958	33177	36907	149799	309257	487	275807	1415154	311411	189284	688384	27902	339802	355158	425667	569225	186349	144599	730026	233638	118547	113999	1071436	811628	1177	97439	1245751
36	1	1030_1	1	4	19.9416	499.219		1164	451	481	404	478	438	413	419	447	415	400	428	458	462	477	420	412	483	492	448	2089	14462	409	484	468	419	418	2360	420	1411	488	462	14570	408	427	446	2510	482	414	432	454	442
37	1	1031_1	1	6	19.9867	403.198		27464	51755	53690	60398	59612	53314	34151	40308	41417	45426	49658	50209	36088	41368	19974	10318	222413	174920	13151	9520	20846	102979	11557	435	1001	3881	43655	43081	4181	59932	10615	1689	1929	435	5373	38754	31477	4454	8535	7294	1655	15186
38	1	1032_1	1	4	19.9867	233.095		22888	174209	174572	180384	188529	185086	152752	158355	159657	167602	173019	175376	166052	162316	7361	8404	452	1344	79192	95076	144606	99355	318996	32896	252291	292583	63003	16155	175152	105704	156433	1117	48050	223711	408439	290858	29916	52675	77964	192421	131361	85605
39	1	1033_1	1	5	20.0544	199.043		13274	54011	56780	62614	67267	63173	48258	48937	51398	51171	60401	58468	48836	52087	19444	5575	18981	7691	1724	406	51717	5194	2181	254691	27365	5317	7818	4678	137103	329464	53300	145429	21240	375857	140538	31388	468	222955	11640	90528	1392	22114
40	1	1034_1	1	9	20.0544	659.273		30008	60546	31002	45393	10049	1061	38388	38355	48344	69713	43762	42451	22956	48323	133386	206579	23314	35303	7810	58720	28901	37311	37489	16101	72143	64649	77143	70165	25122	1613	27125	260782	10542	21970	15251	17221	50389	16450	50074	491	57135	69045
41	1	1035_1	1	7	20.0544	1095.56		28085	19349	15364	16903	18037	17208	21147	21693	21415	19204	21872	18851	17740	19307	35487	22288	19410	23928	412	12030	66584	17860	34758	19253	36030	484	2265	30909	434	24638	421	35036	433	47224	40428	11821	12756	24953	436	2354	51689	494
42	1	1036_1	1	5	20.0769	683.277		20537	18146	16783	17063	16077	16348	18971	19021	17360	18125	18549	16676	16714	15579	23882	45639	483	490	410	13275	10417	1297	20385	14516	1533	1446	1778	1609	71555	29745	13294	5684	446	111926	64770	405	1101	45718	417	27572	1521	15186
43	1	1037_1	1	7	20.0996	815.408		9620	1693	1761	1492	1681	3388	1777	2061	1545	6109	1346	1456	1866	5561	486	440	429	464	430	493	1547	1596	35831	467	9982	11326	4015	416	484	2940	496	423	2262	487	12936	466	1957	418	406	488	480	416
44	1	1039_1	1	4	20.0996	521.276		14126	14283	11337	10674	12181	11425	15522	11993	12626	14803	17009	12119	11227	10986	2356	460	10196	7837	1892	473	24765	4657	1749	1089	5616	3532	18437	5679	3629	7707	5109	453	5659	7609	4126	5174	5974	1885	1786	70810	6692	5222
45	1	104_1	1	7	4.80562	432.072		484	7189	14894	33547	50246	56933	474	1353	3031	7527	12495	19572	436	2671	3097	481	2445	478	56436	1546	4304	13024	2875	6946	3662	6259	1996	3273	14273	69771	46599	30214	11101	2102	3999	42233	5345	22735	4644	28409	1639	21125
46	2	104_2	1	4	7.98352	699.25		12671	10569	10544	12407	9467	8846	11736	11105	14316	11094	10907	11639	11158	10442	18505	17802	14441	18913	19148	3666	6819	1268	3601	3073	9646	5314	10229	22244	4879	2715	25158	24740	39161	13643	15317	8161	5238	4113	38117	7431	1996	1734
47	1	1041_1	1	4	20.1897	1061.55		4982	3300	5493	3662	3582	5823	6572	4062	5033	5717	3719	6001	3202	3033	428	412	442	462	6688	485	3221	3580	405	7121	14192	408	2325	1464	16111	8325	401	403	3993	2867	480	477	2316	11075	431	14065	15014	7098
48	1	1042_1	1	3	20.1897	628.328		1566	1207	1276	1397	1242	991	1593	1585	1297	1450	1451	1320	455	1138	10505	44869	427	406	462	494	424	423	459	494	2830	3825	489	495	477	452	426	18152	1008	448	496	409	420	10184	466	1330	1147	490
49	1	1043_1	1	5	20.2348	453.25		2848	2722	3036	2194	2462	2328	2667	2505	2539	2618	2571	2522	2673	2549	3974	18365	1038	2630	459	462	440	455	465	487	19845	2468	443	455	457	485	472	8807	425	428	444	483	418	16868	410	7576	2226	456
50	1	1044_1	1	16	20.2573	357.192		17891	42301	46509	52224	50136	44103	22641	26634	29950	31760	38155	39822	26797	31334	13085	6847	174926	142686	9764	7291	15512	47348	6825	1055	427	2454	32127	30514	2901	54030	7593	1798	2376	1629	3136	26539	24556	2907	6557	5672	1154	10038
51	1	1046_1	1	8	20.3024	783.453		51013	40703	42233	41853	43627	42796	47782	46382	49575	43704	46962	44573	47477	37164	16299	17164	17613	22322	29753	16318	44469	29942	39093	33217	51152	40575	52118	22748	58327	28243	20223	9806	15201	59711	38169	27541	12930	54703	14029	64775	47126	14672
52	1	1047_1	1	5	20.325	497.261		17205	18109	17251	17130	19378	19084	17482	17807	18508	18674	18523	18523	18568	14786	402	28191	432	28283	488	486	7627	429	450	474	414	449	500	406	487	428	491	498	446	480	404	482	413	490	476	465	424	422
53	1	1048_1	1	4	20.3475	723.344		6527	5726	3832	6214	6178	6564	5894	6894	8535	8198	6121	5946	6474	5776	451	471	472	448	493	1736	461	16415	486	486	11906	1442	83437	459	8710	7619	473	420	8116	1626	463	423	10396	431	4614	405	10943	451
54	1	1049_1	1	3	20.3926	1241.62		7021	6027	5281	5738	5729	5520	8909	7730	8186	8708	6648	7672	5930	4748	1209	421	427	1065	15119	8285	5353	1626	4712	15090	10854	5005	9744	1064	21161	3329	5712	428	3377	8716	6701	5058	419	14508	3071	5418	8300	3476
55	2	105_2	1	4	8.05112	373.187		4934	3932	1599	1597	3933	1493	1782	1699	1689	1766	3479	1423	1850	3894	407	431	488	466	409	411	12326	465	4419	443	464	407	1186	431	433	450	499	485	3909	442	1192	24316	5154	8446	411	3650	403	450
56	1	1050_1	0.995012	6	20.3926	597.241	S3:12	7328	23200	29080	36871	43672	50680	10973	12627	13305	14030	16086	17130	10623	13189	40838	49655	417	435	403	23970	17301	477	8752	40556	498	408	478	467	112197	69617	40161	41436	457	78424	65015	484	428	86861	408	100262	483	22360
57	1	1051_1	1	5	20.4377	731.35		4158	2824	2836	2815	2886	1507	4656	5774	4707	4756	4541	3653	3691	1542	14865	46511	1503	2084	1240	1899	473	6385	1515	1980	4217	460	2562	497	1953	1101	462	14680	456	413	1833	1234	1784	44398	409	3993	3589	1123
58	1	1052_1	1	6	20.4604	182.006		406	18480	20274	25023	22254	26245	415	474	1203	3138	8374	7080	18917	16177	422	422	431	494	435	444	34387	467	489	1650	1212	8052	445	404	19888	12535	14359	414	406	24512	22857	2392	490	21094	437	33003	443	478
59	1	1053_1	1	3	20.4604	719.219		3105	427	415	493	2050	1788	2446	2696	2526	2578	2217	1947	2533	1950	473	408	1921	4620	421	434	1355	412	2166	439	498	421	434	494	1147	496	486	443	471	484	448	11634	449	418	1159	493	489	7049
60	1	1054_1	1	7	20.5279	1095.52		43799	36319	33351	34333	36254	33429	43056	42245	37087	40186	37777	37657	35947	30761	41321	42552	7318	7967	21687	28989	37762	42219	21452	47619	62943	18166	25591	60660	35497	46228	9351	33360	28842	44873	31528	17083	19036	87494	27250	70640	49902	73842
61	1	1055_1	1	2	20.5505	333.138		457	1821	1453	1844	2261	1972	458	1509	1752	1943	1792	1565	1490	19170	414	458	409	461	3109	461	1211	405	3521	4154	476	454	489	3791	3708	403	49234	497	1825	466	4606	4006	491	426	437	462	441	439
62	1	1056_1	0.979718	7	20.5956	1181.6		16288	13182	12517	14068	8772	12366	17645	16340	16646	14669	16057	16274	8376	11150	3014	464	472	454	19519	441	422	481	417	7454	11970	33290	54954	460	34610	414	6411	469	19880	2553	431	416	444	444	16360	58823	10491	25719
63	1	1058_1	1	5	20.6181	453.25		3902	1542	1054	1701	1491	984	1531	1479	3618	1637	1366	977	470	488	10315	30086	2985	6318	410	402	472	3219	2891	455	1942	1721	422	403	400	411	459	13943	499	492	437	485	452	40028	473	478	403	499
64	1	1066_1	1	4	20.7985	764.343		1619	1839	1346	2087	1453	1895	2141	2310	1557	1590	1771	1877	1743	1533	476	421	411	467	498	496	462	29359	440	487	472	425	409	496	431	4121	433	485	22519	497	462	446	15113	408	8237	422	405	481
65	1	106_1	1	4	4.8508	521.152		7307	5547	6430	6888	6370	5994	4831	6091	6237	6652	1361	6030	6072	4964	10960	14782	418	418	444	494	1593	8129	493	418	468	465	498	34770	478	3640	477	12128	23197	473	410	1369	1081	97234	495	450	464	454
66	2	106_2	1	5	8.07379	757.209		10333	7561	8171	7812	7399	7399	10014	9028	9416	8684	8661	8354	8021	8703	12711	7218	8759	9376	20324	441	474	420	1880	9544	23508	12902	2273	11753	3205	8914	13699	12046	16584	20074	24722	11000	477	420	6927	9204	4785	1931
67	1	1060_1	1	2	20.6858	487.219		9214	7889	7716	7330	8810	7493	9189	8358	7887	8127	8200	7146	9153	6564	17262	18924	1392	2896	6631	25658	3208	3852	8981	6696	14725	10559	6543	16874	13212	1516	1680	20063	8161	8011	6676	4124	7701	15622	6882	8238	26258	3864
68	1	1061_1	1	3	20.7083	249.08		477	13668	12170	14122	13956	14535	8504	10057	10344	11260	11313	11825	11263	10595	426	435	495	476	5532	427	8927	2218	7403	5658	8172	6606	1536	12925	6113	11132	3530	464	5082	6017	9054	23630	1943	3055	6713	7561	24580	5108
69	1	1064_1	1	3	20.7534	112.984		1187	412	454	497	407	449	483	464	437	467	481	457	457	402	467	463	4473	1478	452	1125	1056	1419	467	413	496	451	1140	1069	1500	1969	1101	439	426	470	469	1553	475	1473	431	420	405	488
70	1	1065_1	1	4	20.776	913.481		23291	19870	22281	20395	21924	19486	20031	19955	20403	20066	19603	21210	20124	15449	2428	1342	10211	14185	11109	2852	45417	1823	456	9189	22659	10294	14371	6224	13408	10962	2614	443	3739	36443	24018	21961	8404	15945	1511	43788	30900	5497
71	1	1067_1	1	9	20.8436	755.422		29629	34644	31271	30136	34534	32465	29106	30621	29929	28933	34770	30770	28878	23411	6970	1535	8450	5748	8020	408	32781	6161	5092	2047	8812	24580	42068	7846	25928	9608	6107	1582	9645	39195	17145	12493	11658	1699	4487	271290	30632	10011
72	1	1069_1	1	22	20.9338	639.375		614718	566083	534151	545385	584840	576269	626322	612857	596508	608900	591572	595156	523973	432329	317369	107294	583246	537524	197081	162972	631821	460217	431125	322299	294968	579118	379237	468035	286420	491760	249635	135709	225401	416159	631666	385363	427396	185279	149765	772338	386770	187883
73	1	107_1	1	6	4.87323	429.161		17400	14721	14294	14117	14838	13994	11411	13259	12250	11917	13950	13251	14702	14615	9063	17199	431	12813	2982	4813	3456	2753	4101	14313	7810	6008	2890	3089	8385	1929	2250	4080	3921	2289	1602	4396	2202	6742	5957	7780	5325	3482
74	2	107_2	1	3	8.07379	505.193		14294	12447	12071	12244	14337	13453	11834	14211	12887	12765	13119	13743	13029	12227	414	402	424	493	3217	26584	2301	413	6061	4962	40052	28443	1334	1332	11347	1732	11006	420	451	15777	43047	12474	414	1087	11505	7939	15013	3147
75	1	1070_1	1	8	20.9564	453.25		5417	4423	5798	5801	5791	4294	5432	6908	4937	5518	6512	4765	6234	2898	28208	90106	464	401	445	482	404	1173	450	474	3477	490	1579	468	437	439	445	40196	438	476	478	455	408	131671	462	9946	481	407
76	1	1071_1	1	3	20.9564	1183.61		8579	6724	6960	6928	6970	7189	8922	8258	8538	8417	7757	8309	7014	6052	5199	10019	486	1112	10810	2726	1742	425	5608	8127	5958	21314	14400	419	12771	486	11119	3582	3725	8612	5794	2682	462	5425	11489	8826	5118	4998
77	1	1073_1	1	4	21.0016	497.261		17900	16000	15606	17668	16535	17554	15490	15699	15315	17278	15671	17497	14553	11551	12136	19104	1012	3821	7715	4243	20987	9275	8728	14814	5191	15637	1486	3445	10852	3422	1447	3248	3148	4514	5607	6902	4114	6463	2467	6501	17940	26131
78	1	1074_1	1	11	21.0691	1195.58		79991	73612	82409	72042	69429	69218	79077	81273	76615	74786	78873	84930	69748	52525	30543	24616	41855	31954	94619	58967	83713	66185	57021	76160	111751	114153	125849	39069	145230	54172	58930	20275	25692	105204	51339	59235	15967	79292	33232	130500	95735	52637
79	1	1075_1	1	7	21.0917	671.366		21350	15638	16215	12950	14767	13471	17503	17883	15941	16270	15043	15451	15504	12086	454	437	444	405	6566	408	3219	1768	85170	416	29485	10309	18052	437	494	451	471	449	26845	8734	62163	2306	1038	428	2234	1049	428	2021
80	1	1076_1	1	3	21.1368	279.091		5183	427	467	435	5532	433	3364	450	471	481	430	401	452	1118	1375	415	495	426	480	435	6374	990	3316	466	480	2011	445	1330	8225	457	496	1190	472	1332	474	472	464	479	426	1364	478	19519
81	1	1078_1	1	6	21.227	797.469		42944	38809	37920	38285	41191	40623	46226	42967	42822	41379	38452	40407	36069	25907	8568	11371	9660	14393	12535	4667	33784	22970	19122	22546	53707	22894	26003	12850	31365	17833	9039	2212	9023	47986	30422	12670	6906	43884	7807	61845	49437	8075
82	2	108_2	1	3	8.25424	487.203		16665	16659	17339	16985	16635	15946	16818	16392	16285	17308	16140	16983	16402	16181	25388	67771	4300	14396	47865	25642	10558	12506	15414	3861	24380	24755	30189	10769	10735	2081	409	37127	9801	15748	4176	2333	7338	48018	13792	27855	3286	7019
83	1	1080_1	1	3	21.3172	671.365		5911	2889	4437	3870	3119	3084	5152	4538	4849	4652	2805	2877	3320	2361	485	460	449	495	416	483	424	445	19110	406	2918	3464	1293	402	481	417	402	483	5786	2209	17426	449	489	439	409	1145	493	439
84	1	1081_1	1	3	21.3172	425.218		9300	7865	7001	7341	8114	6223	9355	7549	9215	8926	7825	6658	9264	4113	1841	2545	13874	11715	1646	27968	11500	15529	14741	3983	10558	1963	499	16775	2799	10766	1201	1184	20284	2839	21940	23678	18559	17097	13235	10790	1734	10061
85	1	1082_1	0.991334	3	21.3172	1063.5		11975	8236	8043	7916	8291	7746	11392	11500	12848	11260	10651	10687	8877	6637	419	472	1132	1418	5059	4484	9385	9294	1177	5289	22538	1598	7730	10829	17507	7818	450	457	9007	7238	1588	3432	2201	14850	1329	34098	10947	13281
86	1	1084_1	1	6	21.3624	585.292		40279	35201	35514	35773	37069	34225	38713	41950	36674	38282	40827	36018	35445	25069	130974	392780	4216	7615	442	484	420	21134	10532	495	72534	13612	3943	455	410	2773	489	236356	458	430	5861	477	1435	149122	422	18468	15519	490
87	1	1085_1	1	6	21.3848	249.08		9390	112649	108999	120513	129656	126585	13540	14779	96969	101175	104649	106011	102656	93258	492	402	425	426	15103	51237	19273	3414	108503	9251	155796	152751	20272	54195	101488	40807	93986	429	8992	136167	311049	52325	2279	5040	119760	128911	123519	51551
88	1	1086_1	1	5	21.4299	702.262		13992	9926	9691	10216	8823	8473	12693	12139	12371	10613	11481	10157	11380	6977	99675	113921	462	476	445	34132	4845	495	9362	63050	460	497	495	431	38564	1738	2366	118518	475	15129	35289	406	469	19871	450	6717	492	15580
89	1	1088_1	1	4	21.4525	961.466		19406	12409	10837	10702	11036	8852	12468	9331	4662	6252	4812	4434	18371	10537	486	438	1778	1667	1824	475	14435	23987	2327	448	4940	6361	4457	6591	6421	19135	497	1023	410	3800	7941	494	15888	1560	1678	39852	1374	2054
90	1	1089_1	1	5	21.4525	360.276		45118	37150	42342	44310	40747	39689	48648	48690	49852	45819	53719	55547	40765	29335	52608	41585	46150	49704	71958	35642	41103	44168	52332	47280	61934	52807	51842	65285	54799	26986	15883	52582	39345	31775	32842	43311	53644	46782	30222	45270	58209	41021
91	1	109_1	1	3	4.91832	595.188		14494	11692	11315	11153	11052	11650	11405	11371	11246	11401	10514	10644	12031	11918	494	481	5355	8170	20191	480	15710	18391	12962	10582	13439	401	13301	20924	14008	22756	13765	2409	2353	2001	2211	13882	11988	4346	1583	1548	1047	13693
92	2	109_2	1	4	8.27661	769.257		27569	28904	29688	32247	32385	33303	27475	27719	28751	27373	29905	29917	28258	28084	34513	62055	2528	4582	52762	24621	2941	4860	18501	39726	36783	36688	21026	13985	51990	24791	57626	105389	2902	63126	11083	7337	4933	24868	16602	16504	19160	19659
93	1	1091_1	1	4	21.475	641.391		38944	31276	31235	31374	32814	31227	37268	36393	35462	35714	35937	33871	31007	19711	57879	16494	61312	34064	15056	17430	26189	27948	48256	18199	12963	47412	33170	34388	11972	40993	18370	22199	17586	24481	60063	43609	38039	10612	23380	19106	18139	13582
94	1	1092_1	1	22	21.4976	347.208		73347	69684	68594	74726	76165	68776	71729	72502	71067	65487	68261	73338	77413	53023	427	442	459	1560	499	456	396482	7603	62451	422	39539	96465	443	438	499	442	486	460	998	43882	28269	19854	1081	467	432	206644	247935	439
95	1	1094_1	1	8	21.5428	419.229		38948	36663	35850	37446	37905	32680	37330	36206	35780	33178	33553	35238	36291	26707	68247	13320	42411	15606	75448	103419	39564	60440	65617	83839	44573	48067	34304	58875	64025	55150	34327	35864	75643	23648	40251	50232	89680	84771	65722	68880	42282	105508
96	1	1095_1	1	11	21.5878	1095.52		497625	382128	351397	320669	298108	270820	354441	277115	225533	189587	145700	124790	474633	283034	12076	18100	175070	239688	177998	239165	330793	278293	389824	46342	105845	494910	601196	43839	388647	219063	300629	8386	25412	601609	512454	234449	147359	117107	220397	283564	32880	26320
97	1	1096_1	1	4	21.6329	808.413		478	1341	2300	3942	17194	24749	431	418	491	406	1543	1540	487	438	430	436	415	437	13077	491	6164	1589	439	414	402	1475	447	449	403	24312	415	2219	494	421	430	13684	1115	3789	451	19600	418	432
98	1	1097_1	1	5	21.6554	1180.52		14891	4156	7932	1719	7395	417	13104	13326	12616	4992	10079	11191	4720	4065	966	1389	1986	472	411	2500	22185	484	22137	2872	18628	4118	12433	2520	4877	455	410	476	494	27533	22829	3050	479	7133	3943	18510	25900	2294
99	1	1098_1	1	4	21.6554	637.359		27193	24612	23764	24933	27855	26865	25724	25701	27404	27891	28927	27250	22761	15609	32727	16090	44761	13919	16119	15765	21631	39296	40990	26414	12771	45112	25552	32857	15575	30550	11570	17339	19171	14560	51332	37971	33884	7894	13925	21395	21922	11750
100	1	1099_1	1	2	21.678	512.28		470	499	427	469	463	481	410	432	468	451	497	433	413	414	440	2103	488	2851	458	417	457	492	414	418	473	486	483	479	412	406	429	432	433	495	489	401	472	491	479	492	479	459
101	1	11_1	1	11	1.78422	195.107		6978	7469	12988	13760	13429	14048	4872	2038	4543	6913	6829	9785	9195	10440	4292	4816	15635	1164	25031	6731	6778	38037	8203	14948	8148	20934	18040	24441	18959	23912	15913	5350	6384	14432	13408	8884	12169	7612	2573	1364	14442	2963
102	2	110_2	1	3	8.27661	404.149		17183	84695	83233	94227	102789	102825	33963	46775	60464	74872	79324	88148	36311	57864	174400	31365	70281	498	96862	46099	86073	221092	54280	153588	61857	164039	116835	37183	84818	133041	99402	238524	179482	113516	43338	161955	63708	100023	67903	18428	81634	101195
103	1	1100_1	1	15	21.7005	543.281		65775	59748	59456	61365	72347	60960	60624	66276	64329	66824	76705	63356	56655	36334	341576	928745	5499	3114	1611	1326	484	48925	24407	2216	104042	31538	3829	1436	1608	2784	492	372042	1667	471	6228	1007	2894	251199	457	13633	13676	1007
104	1	1101_1	1	5	21.7232	398.213		2569	418	410	488	436	415	483	455	451	499	480	496	487	449	481	465	1712	1883	1983	429	3375	427	402	1325	476	460	434	482	421	416	477	424	2077	464	440	419	1907	1394	1260	53523	463	444
105	1	1102_1	1	6	21.7456	1104.52		31091	28109	27911	27240	27663	27982	33631	31879	34649	31567	33621	32707	25867	12691	2936	1955	1716	1739	21183	13216	18677	43270	11855	1727	24278	10499	9483	4892	52674	39897	2991	484	46775	8279	1458	11049	5870	33330	1486	68356	48351	51479
106	1	1103_1	1	2	21.8133	961.466		20743	15124	12592	12976	11980	11880	16342	13456	12645	12791	9653	10487	26347	13046	3098	1962	3917	1434	1485	1115	16087	20597	3976	2199	8105	7220	3914	11342	6995	15815	497	464	1704	6334	9579	1505	13444	1990	474	60219	10950	5244
107	1	1104_1	1	12	21.8809	1227.6		34209	32634	31610	33587	25864	33762	41575	41649	39200	36631	40356	39525	23175	18666	8599	3088	427	476	83522	412	483	491	476	476	434	117569	90676	492	106828	498	49600	428	58149	430	454	439	485	444	80132	95372	440	88206
108	1	1105_1	1	5	21.8809	1149.53		32949	27305	27011	27084	25431	25963	34365	33611	31654	31378	31846	29538	28816	17321	15173	16519	39606	50788	14960	39739	52161	42767	37113	11070	15706	10726	10849	47504	14921	26375	7953	11294	35228	11245	33251	42728	29760	44525	29355	40689	7697	31156
109	1	1106_1	1	3	21.8809	265.148		486	422	23631	2057	2035	1787	439	422	471	461	453	483	415	908133	473	471	456	461	2509	446	421	453	447	452	465	454	413	408	1188	2348	1081097	484	486	412	449	407	482	4592	453	1355	436	424
110	1	1108_1	1	5	21.926	419.229		38571	37060	34990	35357	34351	34079	37536	38290	37571	36723	36337	36482	36629	24292	86807	15937	33133	9772	70745	71233	31198	50507	47023	75862	43938	66401	40275	51810	89071	47061	47545	51268	97528	19180	34525	45877	71738	66184	47724	70120	67970	107796
111	1	1109_1	1	4	21.9486	291.091		416	23261	24982	28194	28932	27344	18736	22174	19155	20902	22753	21526	20687	17817	2884	2845	465	421	7550	488	2826	417	1736	3570	495	3247	62357	462	461	114989	461	1541	2133	453	413	498	34395	9033	478	28959	476	471
112	1	111_1	1	3	4.94091	407.156		3808	3515	3340	3132	3370	3315	2739	2741	2918	3185	3287	3732	3204	3227	447	457	463	408	1482	8660	439	431	2004	476	428	1471	464	7095	436	5071	459	471	411	4173	6604	1036	455	457	18920	1818	2047	422
113	2	111_2	1	3	8.4551	705.167		8261	2457	2378	2127	2203	2472	5777	4916	4650	3775	4709	3006	3110	2502	1616	1227	465	403	1791	1770	435	474	7921	3602	2465	9218	3028	2196	3047	2793	8846	3521	476	14155	1177	477	474	1815	3077	1000	1260	5873
114	1	1110_1	1	4	21.9711	347.207		1564	1723	2125	1888	1987	1661	1628	1814	1756	1989	2164	2441	2018	1127	498	428	435	472	470	416	8471	456	3712	461	466	471	406	460	406	473	438	425	430	410	443	425	436	407	418	8455	1849	443
115	1	1112_1	1	10	21.9937	1095.52		384802	268547	230672	213110	214323	200630	302879	254261	233962	222968	188639	178970	406430	188805	27704	47804	127168	155102	67003	119531	420254	126357	259125	69464	130205	252060	270332	78336	163661	124827	110025	18398	31871	432376	408128	119787	83277	98523	92440	515742	97357	45306
116	1	1114_1	1	7	22.0839	249.08		78129	223654	218014	238072	257980	259617	76081	202588	200234	208450	208107	213353	199370	166688	484	1492	439	1683	45666	87090	22830	8717	363397	29891	439953	242754	3671	182013	338099	75245	271056	1221	32090	198411	731641	135689	4270	10635	321450	209073	323729	87868
117	1	1115_1	1	7	22.1064	1153.53		54801	40126	40926	47486	44355	42690	56085	53639	50194	51534	49081	49822	38168	21145	122996	104054	449	449	3260	14588	137365	434	8226	40974	42090	17599	473	22594	21664	27288	4640	57043	21387	87571	33733	450	6562	80303	12018	161852	67796	35016
118	1	1117_1	0.995187	2	22.2192	781.438		9826	8138	5798	8381	8617	8268	9159	8421	8920	8436	8611	8184	7481	4212	2700	2540	1802	2113	2162	1521	11662	7011	4269	5159	9544	2814	9211	2570	8570	5228	1563	426	491	9651	2226	2024	1315	13035	1722	20485	8030	2946
119	1	1118_1	1	3	22.2192	453.249		456	448	427	466	422	414	449	469	436	408	450	472	491	452	426	6800	482	1615	490	490	425	2327	404	499	498	412	427	426	416	446	461	1762	483	468	450	468	461	12423	479	465	492	421
120	1	112_1	1	14	4.96343	803.226		127030	120321	114270	110831	111920	110404	116208	121075	124717	124873	124533	121076	100688	108378	9334	1776	115071	118455	24961	6535	152546	45750	73467	13836	17655	105637	191051	164500	93873	157490	86216	17221	112503	88905	145955	75700	222824	24351	96555	152192	30398	25870
121	2	112_2	1	4	8.56776	427.183		13603	14120	17201	14913	16271	15412	12314	13532	13114	14574	12745	14408	15369	15176	3369	2900	1663	1118	1187	24981	82668	3756	21908	3349	20852	16442	4767	10036	29998	15700	28537	3149	15245	9321	11445	6774	29835	1262	1245	6190	9646	1799
122	1	1120_1	1	12	22.3093	1106.54		309220	267549	266104	277520	279999	264543	305275	296251	315391	309609	304016	308195	254081	148266	129199	103337	75800	94693	302552	458004	223951	236986	297842	91954	184142	280005	272765	69504	464144	268149	127777	8744	325961	255356	90384	309680	81835	307891	110866	224647	259121	200581
123	1	1121_1	1	3	22.3093	963.482		107357	77352	67854	63144	59160	57555	73589	64619	61068	61126	54193	48941	127574	54508	58911	44172	48607	38715	15077	27187	125901	61764	68645	25755	39863	98849	49917	43273	43289	61699	23312	17894	11666	90024	150575	29522	43160	21538	27901	101043	43550	19896
124	1	1122_1	1	4	22.3093	1229.62		8610	6759	5162	6493	7224	5995	8252	7773	8768	8914	8187	8142	4877	441	3523	7269	458	430	14678	465	460	474	463	469	410	19382	14797	487	18226	430	9628	416	8260	447	480	413	425	415	14269	12331	403	16290
125	1	1123_1	1	3	22.3093	659.328		1113	2348	2277	3716	3996	4034	1719	1877	2401	3709	2408	2626	1709	1196	7933	468	6847	489	4341	1732	6462	15411	1672	9892	2332	11997	13628	1676	6666	18543	2094	10722	8826	7202	403	5292	2565	6290	3401	480	2190	7702
126	1	1124_1	1	3	22.3093	291.091		20392	21818	23480	4831	28833	29112	18582	21142	22574	20003	3950	23488	22324	16036	2441	2409	493	486	477	451	6064	446	411	3473	444	3904	74359	498	437	114754	487	1911	1635	445	404	441	6753	10555	406	36849	430	419
127	1	1126_1	1	4	22.4447	653.354		6554	4599	3033	3379	4620	3324	3802	5108	4843	3818	5042	4302	4722	1282	403	454	406	489	436	1457	6573	428	22667	2957	1889	1931	1077	492	2344	438	427	482	1543	6895	5243	2043	1176	2090	1210	2623	437	6588
128	1	1127_1	1	3	22.4672	265.148		434	436	3195	3282	2523	2539	433	487	411	430	438	485	415	3748	469	467	488	496	3068	409	477	1248	475	500	466	490	424	422	2295	435	1165956	458	428	413	488	470	2848	11264	1053	1899	451	419
129	1	1128_1	1	3	22.4672	329.234		8657	7107	7614	10235	10815	9890	5862	9633	5683	6645	7456	9602	9191	4314	25326	63636	2071	4385	3224	9890	4068	2785	8037	24143	5360	5193	3592	3570	25368	3978	3842	22497	5991	10584	9625	2655	3650	19899	19507	3594	7400	16315
130	1	1129_1	1	4	22.4897	250.084		25380	1539	1651	422	2014	2057	24242	452	1623	1319	1606	1634	1524	426	480	442	442	429	489	1308	491	433	471	491	437	17297	480	498	406	411	458	458	13369	400	5479	489	475	450	438	441	457	498
131	1	113_1	1	4	4.98603	651.251		9804	5951	5028	6240	6879	6008	7402	6059	4453	5585	6197	4445	4623	5848	8288	11110	11576	29649	5140	421	410	470	480	494	1748	6874	458	9765	493	421	19941	25349	6477	23721	7984	3744	467	411	18207	482	478	434
132	2	113_2	1	3	8.59029	773.288		15824	13352	13121	13457	15321	15961	19732	18702	14364	15157	12967	16667	13718	13276	14606	12642	488	440	15294	441	1488	2241	17335	8962	24453	60598	21214	23399	34144	17724	22485	8250	1325	25228	9787	30775	464	2665	25544	5020	27198	5530
133	1	1130_1	1	3	22.5574	1135.55		1820	2533	1716	1544	1654	1013	3245	2093	1819	1685	3365	3030	1126	408	1696	1272	448	425	458	413	481	445	461	412	450	1421	1088	436	1754	464	468	466	1835	414	409	401	460	442	4835	21699	479	7686
134	1	1131_1	1	4	22.5799	1095.52		88668	73414	65362	64787	67557	60992	84561	68133	68991	59851	65327	64818	70834	36123	16833	18838	16917	36282	23456	27469	139820	1617	86888	46855	50352	65282	443	96977	45687	499	32626	14575	10373	101465	102460	2349	23495	62564	37869	202138	58460	29740
135	1	1132_1	1	4	22.6025	289.106		13298	22670	24003	23979	27471	24680	15367	16379	16597	17904	21541	19478	19936	9446	16859	22068	18011	16998	28214	24259	21066	23449	15787	18512	18144	21430	15996	19400	24168	26733	13336	18632	19193	17815	20439	19961	25094	22715	23974	21029	18373	19490
136	1	1134_1	1	6	22.7377	1107.52		57189	50337	48688	51236	50071	48986	59874	56865	56072	51827	49588	51109	50610	21509	11763	11211	23099	25062	66929	17589	58219	47279	28654	63546	139488	28179	42453	47694	140644	52722	15512	8470	55049	66401	50089	32521	30214	79657	18991	145082	92062	68641
137	1	1137_1	1	6	22.9407	751.428		42982	40961	38983	43558	41559	43808	43900	43289	42572	42286	41795	38996	39975	17043	9476	6874	7129	9254	33330	13637	57614	17169	21628	37778	94859	35395	71953	8702	60007	14343	17288	2435	6898	73891	24260	12338	4078	31903	13040	83723	46950	10427
138	1	1138_1	1	7	23.0309	583.276		10675	9877	8820	8679	9712	8642	12201	11264	10782	13439	11198	7589	9661	2566	13106	46564	8531	9337	475	412	497	40070	8522	1418	4262	457	418	437	434	2225	496	7978	476	490	8677	448	461	68254	438	5620	453	431
139	1	1139_1	1	31	23.076	625.272		432114	398969	406224	446268	409471	407933	402722	420511	400359	397568	400925	382359	380861	177730	1088162	1432480	485	2243	455	352934	63309	488	217769	190618	3052	5171	39105	454	571471	832711	128300	900544	429	597305	667319	421	499	982640	2160	1159336	14333	196111
140	1	114_1	1	7	5.05363	329.088		145693	118239	121197	118374	125816	124278	106644	111167	112463	111008	117904	117660	116223	116071	133274	111511	32447	34028	138531	102609	112223	110889	156365	137703	67805	108856	57825	77384	77403	97228	51941	197179	46155	50890	79886	49988	168754	195353	56963	151153	41885	156370
141	2	114_2	1	8	8.61295	712.218		2261	455	2464	1279	3503	1019	1148	2503	1228	4601	3492	5108	1358	2337	415	2744	492	498	2241	1313	5135	7517	405	1219	474	448	423	3354	457	14318	428	5983	445	997	411	414	1431	2456	8357	1775	488	10235
142	1	1140_1	1	3	23.1213	407.229		1432	1257	1349	1184	1177	1319	1239	1150	1318	1345	1003	1373	1629	437	433	1379	434	7266	403	450	475	413	423	423	460	486	400	407	452	497	476	403	436	494	414	440	413	422	460	443	464	441
143	1	1141_1	1	3	23.1213	659.328		1321	2226	2356	5670	2934	2839	1993	3533	4030	4169	4239	4769	1770	995	9003	439	8236	437	4254	1227	9163	18238	3930	10485	6091	13851	14003	2302	6213	15794	2056	14871	12795	6611	445	7135	2351	2693	6785	481	6078	10236
144	1	1143_1	1	6	23.1436	751.428		178563	146419	139209	143091	144277	151083	161259	163886	162060	157640	159749	151593	147322	65113	41777	12727	55693	65700	72315	15132	294342	45027	63106	54873	170371	74291	166938	46720	172853	80584	43884	11191	54745	237062	136425	97045	63053	92646	37586	445516	225086	60964
145	1	1144_1	1	5	23.1887	569.297		9600	5355	5487	4649	6466	5204	8118	7941	4236	5957	6669	7827	7189	3742	24867	76148	1505	1489	446	443	481	17992	1990	465	12125	1597	413	469	463	433	491	14238	440	495	457	491	436	33568	429	1836	404	1683
146	1	1145_1	1	4	23.2564	265.148		432	1851	2315	3694	3461	4072	454	488	415	493	1167	448	1096	1387080	482	2201	443	481	5169	1410	1587	2623	464	421	448	987	449	437	3322	4369	980526	1044	460	421	1517	436	2506	163940	1881	3179	414	449
147	1	1146_1	1	3	23.2789	549.344		1659	2144	1697	1914	2072	2305	1733	1902	2055	2015	1839	2036	1774	417	464	457	436	495	35208	2059	415	493	2537	432	465	16211	10979	499	7201	1824	5974	449	1513	484	422	434	1993	478	2990	438	492	414
148	1	1147_1	0.99379	5	23.3015	753.443		104450	98795	90154	45505	103472	102670	108949	104541	104781	100625	103141	97473	95619	38205	30670	20564	17417	2578	21889	1950	152010	55307	59996	64384	139737	66778	68983	24385	26547	9845	5892	983	1074	8944	67226	16201	7303	18648	24222	227997	72628	24336
149	1	1148_1	1	7	23.4142	631.297		7999	5047	4583	4974	4323	4619	5975	7557	6977	5750	4496	4620	5837	433	1126	496	3298	483	479	2489	6107	52717	458	1488	439	440	11152	2425	494	14271	435	488	8233	477	434	1102	30641	1166	11692	419	1231	1128
150	1	1149_1	1	5	23.4142	397.223		3301	3454	3060	2799	3161	3085	2764	2936	2575	3021	3456	3114	2946	498	439	473	444	443	3885	4208	24442	32835	432	485	417	479	443	486	411	28342	422	488	8276	2057	402	52956	451	434	449	487	411	483
151	1	115_1	1	2	5.05363	565.047		47037	1904	20444	26268	25608	26373	28493	29170	24252	25268	26328	24734	21535	2077	493	1220	1725	485	442	1295	20685	1247	22873	402	29452	1422	29358	428	21253	22659	485	1248	2308	13960	28502	14028	1490	25730	1307	3480	28949	499
152	2	115_2	1	3	8.63538	341.088		63548	69919	72258	73667	78567	79870	69217	68351	68186	66567	66728	75958	66924	67836	39477	52239	43326	64847	68719	102476	65526	47725	53118	71605	48831	90005	50198	55249	80816	55574	63024	40767	31099	118841	49353	33698	41844	88583	47137	56041	53170	52098
153	1	1150_1	1	7	23.4368	753.444		224060	239668	212962	202689	214945	208245	236548	215713	232408	230360	248682	220032	216442	96841	72214	72390	44216	62812	96677	48494	320957	117772	137993	173433	322447	163555	247683	60534	265516	100759	91883	24082	32718	357996	161615	50608	22294	230184	67376	470379	189935	59339
154	1	1151_1	1	7	23.4819	581.241		5489	20222	1163	1103	7909	1231	15571	16947	15997	23062	17759	15496	1034	414	13626	1360	22534	24719	1405	1785	434	496	19374	20681	19282	14608	2749	25361	5835	488	1848	6998	12100	405	13094	22607	1290	1297	461	3890	22309	5910
155	1	1153_1	1	7	23.5495	639.287		6735	17515	21610	27295	32820	36078	7071	8990	8895	10096	10864	10526	9494	3600	23453	10611	474	441	416	5084	4197	409	2727	35401	402	457	460	475	46012	118785	19112	32680	419	41407	72894	483	444	83728	447	130807	448	27376
156	1	1154_1	1	5	23.5495	751.428		51264	45355	47460	47983	48520	49545	54039	49943	49409	49418	48957	47879	45812	16979	15310	12055	17291	23360	29323	9757	46044	32711	42481	26824	49280	53030	46445	16646	70263	29034	19465	4601	10561	63279	45750	23684	9217	39410	11374	94488	49220	16303
157	1	1155_1	1	2	23.6397	627.245		1124	413	424	415	1156	465	1467	472	417	1221	1038	1119	492	493	486	2529	447	1118	411	481	1073	1222	2216	1554	1555	485	981	477	424	403	423	460	477	1319	429	419	430	475	1366	1225	1096	1536
158	1	1156_1	1	3	23.6397	239.06		421	1882	4000	2613	5674	7000	7993	9580	10833	10524	11763	10804	423	459	10500	424	10668	10952	4967	1825	2348	1751	11195	10503	11273	2418	5475	12748	4592	5837	1862	10689	11785	1314	1949	11232	1548	3010	1858	6794	11739	8872
159	1	1157_1	1	20	23.6623	561.292		131617	116465	102954	128891	115112	113920	120793	125278	135212	128519	113124	110891	125778	43623	440	1456	472	497	5863	26920	50421	414677	11220	7635	39460	15698	571696	23450	37010	205126	1246	465	282357	26296	17936	15326	561203	6511	152008	44668	48371	49623
160	1	1158_1	1	5	23.7075	305.107		472	19575	18020	20482	21622	20605	412	17064	14578	17028	17374	17850	17974	8198	13123	15802	452	454	495	14541	13235	8140	487	37488	400	434	431	466	14662	35507	7510	7633	490	450	472	468	443	27666	485	73039	40327	5150
161	1	1159_1	1	5	23.7299	523.291		54532	47555	44116	47166	45500	43056	57283	61173	51620	49237	47034	46074	48840	17642	28391	30085	29278	40775	41716	12368	9008	41035	31223	21704	29792	87578	41764	46593	42674	51199	24309	21035	20371	58902	37215	69857	14202	15824	38579	14659	45772	46396
162	1	116_1	1	2	5.0762	164.948		446	442	490	498	489	401	458	434	429	433	488	447	463	493	470	499	500	473	448	462	432	485	402	408	446	486	443	468	1490	474	418	434	456	1182	486	420	484	472	450	7763	409	410
163	1	1160_1	1	3	23.7525	1095.52		11628	9574	8692	9147	10169	9712	11160	11228	9993	10729	8855	9561	6848	3505	437	483	5482	6143	1625	2591	16541	3279	9264	3146	5776	8376	7407	3047	5376	4584	3110	440	465	10768	13387	5492	1570	3639	2717	43002	4304	1397
164	1	1161_1	1	10	23.8427	653.266	S4:15 (2.4.4.5)	64285	54110	58245	59829	57705	60319	60509	62871	56785	56898	54822	53679	56213	18170	296116	331447	490	450	426	192570	32219	500	28331	452	478	455	424	472	213702	29788	18731	232882	497	144056	134122	434	457	171075	421	98383	431	40194
165	1	1162_1	1	7	23.8879	1079.53		46089	29087	29506	27610	29163	25260	48723	49019	48254	44765	42049	43548	33032	10353	18478	9927	4318	4100	8212	8977	29150	24411	8726	36613	98311	7590	22511	89013	26604	22885	2208	14306	32180	36090	17895	7082	10818	66642	11231	141590	64533	107867
166	1	1164_1	1	6	23.9329	717.297		5570	2907	2827	3023	2617	2559	4586	4542	2970	3107	2602	2460	3402	479	494	463	463	495	486	493	2694	44748	403	493	461	492	438	464	441	5194	414	426	7543	475	444	419	25601	409	10628	440	451	427
167	1	1165_1	1	4	23.9554	659.256		8680	7286	8376	8112	8281	7851	8607	7745	7896	7099	8536	7409	7744	1984	9547	23856	437	423	497	7246	460	447	3362	12331	431	403	473	465	5748	8744	1266	9348	467	11065	18429	400	481	21717	480	29372	461	3575
168	1	1167_1	1	3	24.0456	765.444		1196	1556	1381	1460	1552	1519	1706	1580	1510	1603	1453	1675	1472	487	478	430	430	477	435	463	1240	471	486	470	1378	1585	2690	426	2679	461	452	425	488	1588	433	442	460	1235	428	10910	1390	455
169	1	1168_1	1	20	24.0683	653.266		199197	170502	164506	184060	170126	182466	178272	185849	170799	169223	174097	164446	168952	61754	817659	1163096	410	460	489	277754	74731	486	112935	129501	427	429	1176	478	509127	154323	72208	716158	499	551280	276115	432	491	445508	440	243598	423	138804
170	1	1169_1	1	3	24.1133	569.297		437	436	486	411	479	454	490	417	481	457	474	1410	446	476	438	500	435	443	405	426	479	418	495	460	482	493	496	491	477	1884	499	1065	1412	470	500	457	409	7464	426	8699	401	1545
171	1	117_1	1	20	5.12131	399.151		401723	369756	374975	367123	383906	371698	313581	317528	340312	319699	351248	351170	339389	351805	144409	736517	23911	208089	67821	193190	122303	26031	163021	414883	254378	176411	46782	43201	400716	17555	203370	74170	37678	183375	82540	58978	45239	155654	161072	189500	127464	111406
172	2	117_2	1	3	8.72559	583.203		22007	31373	32131	32126	33237	32762	25805	29367	31658	33259	32746	33244	31518	32166	47780	48604	30536	32621	26376	25906	75108	30345	50426	36063	21792	14588	7976	36096	17457	29401	48183	131068	51733	22031	26015	9813	48899	38032	28432	35394	13211	59944
173	1	1170_1	1	3	24.1584	1095.52		6840	5991	5219	5983	6275	5805	7029	6518	7331	6016	413	426	4109	2181	471	413	3172	3905	1694	1742	10176	1979	6114	1955	3445	4742	485	3061	3181	2785	2004	407	1183	5905	7808	3499	486	1895	1475	32371	2518	1384
174	1	1171_1	1	9	24.1809	839.444		9263	7322	6840	7485	7208	9069	8175	8224	7622	6332	6723	7473	9995	1685	417	457	3144	8379	406	1220	18234	17317	3385	493	486	479	457	4254	1535	6824	400	428	8145	493	12010	2288	1490	21049	8362	63669	431	5240
175	1	1172_1	0.970348	5	24.2487	305.107		17000	32386	31557	34257	38304	33839	26965	27291	26729	28499	30538	29149	30057	17245	25989	33256	485	467	435	36127	2966	1160	477	63718	466	453	468	428	2259	77517	466	18784	493	480	469	465	444	60832	454	161103	54540	1664
176	1	1173_1	1	6	24.2937	694.337		10052	7427	6681	8140	5947	5840	8008	9372	7648	8588	7243	6004	8946	1718	19626	71924	4728	1565	6768	7060	3503	3787	17299	12911	11666	17852	40616	5053	2854	14541	1236	14314	6792	9456	2745	6729	2445	3516	2898	2144	4699	3816
177	1	1174_1	1	7	24.2937	1081.54		79334	35733	28446	30268	27953	30117	83920	77978	76584	74582	79440	71151	44017	13416	124303	39392	9637	13993	5724	34109	52149	13738	55236	40594	68104	14134	71086	66425	15454	11575	11076	68580	25549	85180	63826	21030	5557	80010	57490	60798	41089	70840
178	1	1175_1	1	3	24.3162	1032.5		8561	8246	7281	8928	5390	5925	13037	11341	11499	7772	7310	5026	11463	4192	24521	4266	12972	3550	7454	12628	8711	19173	31022	6870	8329	12390	13454	15866	9004	4881	7021	16081	12742	15970	11556	4025	17555	6516	26713	1657	9925	17091
179	1	1176_1	1	7	24.4064	667.282		13152	39003	45997	59970	67399	84345	16376	17952	16101	21097	22246	25561	17219	8716	57907	46097	404	414	456	15018	15185	438	7132	41627	478	446	445	425	194116	187586	49787	79891	418	162485	109388	474	418	167328	496	121479	408	45323
180	1	118_1	1	3	5.14383	237.044		36247	39301	39316	41549	39348	37309	32565	32191	37476	35579	40054	40682	34803	36843	42236	27451	33608	32144	62172	16398	33671	38279	27652	46568	46448	37122	32068	42220	65516	46755	47637	39340	22758	30947	32504	44097	44007	46807	33989	39276	45463	37707
181	2	118_2	1	4	8.74816	339.166		17822	23168	23746	23947	26044	22858	18860	18478	21543	22805	21669	24766	23461	24510	421	472	447	407	433	1726	119003	19918	16019	460	16932	22850	490	2748	402	472	443	410	12585	29856	38638	10515	5931	2443	446	68020	144874	434
182	1	1180_1	1	2	24.6095	692.359		1333	3869	4424	5047	4523	4580	4234	6110	6994	7913	8929	8971	2628	414	11004	427	10216	491	3343	417	6403	9628	6932	15859	7085	13005	8588	4337	5508	15222	3488	17082	14564	5803	452	9781	2684	5362	4122	475	5131	14940
183	1	1181_1	1	33	24.7447	639.288		673074	621230	620825	662355	663764	649613	621773	648479	623723	609248	660915	609289	619452	251502	1920401	2207938	1360	2518	3028	559194	238547	448	265970	1000165	29753	4603	64857	477	662150	443740	284996	1650653	479	588896	1042161	452	2192	1395391	8812	1807567	58666	488106
184	1	1182_1	1	6	24.7447	581.241		2647	10929	1545	1256	3530	459	10212	11464	13330	17119	14643	13156	466	500	3946	463	18005	29967	1364	1544	1205	471	17656	8461	22015	6957	2980	25598	4304	429	1848	1848	7713	422	4657	13526	1193	437	1374	1113	25003	4999
185	1	1184_1	1	4	24.7899	837.429		425	1082	1025	401	472	447	1112	1200	458	1067	1025	1003	1490	415	446	471	414	416	494	477	439	406	445	500	413	440	457	474	456	401	493	437	1881	447	409	413	418	447	1074	26367	467	433
186	1	1185_1	1	6	24.8123	1095.52		13267	9058	11812	14537	16165	11438	15291	15859	15212	13849	13690	14190	8473	4366	1665	434	8974	9521	5052	417	19523	7291	14567	3764	8647	12880	7340	5615	7647	8683	3050	471	1552	9917	15060	7961	4985	2727	5302	38023	7636	459
187	1	1186_1	1	8	24.8349	803.407		83515	13279	16216	15185	7481	6870	61916	47460	41504	29186	26473	17602	45801	8724	51355	449	104322	1045	12131	19454	51835	84085	46155	71309	57494	84273	267130	38318	22281	37854	9295	20931	64966	55654	3545	22462	16266	13566	39789	459	59202	40430
188	1	1187_1	0.977977	3	24.8349	659.307		3465	499	434	484	480	433	5495	5694	5117	4809	7344	6620	460	464	3450	498	5752	8251	422	443	445	495	7483	9034	7259	478	4793	7930	490	417	402	3032	9729	413	464	3034	404	420	438	467	6051	2785
189	1	1189_1	1	76	24.9559	639.288		3916393	3604828	3890319	4063934	3843080	3871784	3609077	3854656	3616875	3462597	3579555	3562019	3498005	2524576	4812908	6333392	18282	31174	66404	2789076	1479912	19976	2927082	3990131	278478	272929	980893	24281	5109031	5449630	3102343	3513262	10543	6625095	7876919	24229	51983	9083956	91600	11610452	493190	2948389
190	1	119_1	1	5	5.18892	218.103		59669	56425	62449	59590	64029	64401	48767	48598	54489	53488	56475	59986	56425	59448	62761	116680	73900	75492	60299	29875	44529	103890	28595	10261	18012	65875	49861	64833	44448	70311	39589	101218	47294	29853	55331	59464	37705	34663	27000	62733	42336	32406
191	2	119_2	1	3	8.74816	567.194		5928	6114	6046	4288	6728	6787	4594	4649	3989	5133	4889	5809	6023	5763	1839	1053	12863	18929	13155	1696	1940	2090	9343	1177	1144	14169	409	7596	474	3427	4149	1489	21542	16844	19439	414	8448	463	14209	2317	446	3360
192	1	1192_1	1	6	25.0277	803.407		53308	9398	10158	9639	3608	3547	39945	31809	28979	16210	18837	11772	27710	8322	46526	443	498	487	459	12335	22764	465	27789	52952	462	408	201128	434	13252	19093	441	15846	989	24315	1748	2036	480	8226	433	483	468	22308
193	1	1193_1	1	6	25.0939	1135.52		26141	22834	20304	21424	22152	22017	27341	28455	29295	27700	26459	29156	23185	10741	5902	4734	2641	4513	16629	9074	55455	6981	14140	20835	51264	13106	3234	65781	20844	6252	3935	4550	19246	12521	4372	6273	11580	19658	3839	167581	81541	57827
194	1	1194_1	1	3	25.1165	811.318		406	491	421	1073	498	496	478	415	451	455	440	425	450	479	465	12056	495	483	404	437	426	458	479	474	442	1301	423	422	461	496	442	425	426	451	444	1897	467	478	477	420	411	434
195	1	1196_1	1	13	25.2292	614.327		103698	21527	25753	24734	8893	9344	81801	63543	53217	40558	33106	25860	62476	15414	104903	409	115957	415	11956	33552	67119	92814	55527	98140	43497	97688	230409	40861	40166	56310	17324	44365	66493	75577	7313	18619	22845	28272	44995	471	76387	56807
196	1	1198_1	1	5	25.3194	581.241		1460	7972	1152	400	1874	467	6822	9405	12945	16493	14223	11330	469	422	7986	1010	11143	21390	426	457	499	494	14252	9363	14976	3881	1766	19583	1901	430	1190	2581	4903	497	5676	11539	411	431	432	468	18995	4642
197	1	1199_1	1	6	25.3871	1095.52		15155	16108	9488	15922	16203	14778	18683	16993	16404	16988	14470	15678	9729	4550	3893	479	8220	7976	2322	937	21777	7400	14849	4879	8856	10907	7121	4889	4190	7249	6160	1702	1564	13974	18454	7548	5685	1704	5041	63057	7786	2572
198	2	12_2	1	4	1.98789	570.18		29552	26645	26997	31886	30318	30617	27983	29052	28121	29437	29180	30929	24702	27936	12754	12627	56950	41941	20794	4408	27081	49390	10402	10467	20034	17112	12913	48177	23929	19592	17269	23093	19915	9687	32090	17401	23654	14174	14232	39403	42648	17219
199	1	120_1	1	4	5.18892	982.342		17234	5945	5983	5696	5895	6203	7725	7536	6956	5578	6711	7394	4805	5933	6436	7807	6520	8080	9979	19772	1789	1660	2174	8953	2127	446	7516	15034	6329	17959	8569	14957	22787	6918	3794	441	6044	13200	21163	2215	5521	10595
200	2	120_2	1	9	8.79303	757.35		59891	15812	23631	13893	24480	23416	30340	31514	32543	25650	24183	29797	21583	21827	19516	21264	1624	1166	45160	45312	1198	2793	9387	6374	36762	47217	67086	3310	35484	479	21010	2723	467	3157	489	54114	1421	418	460	472	21666	441
201	1	1200_1	1	3	25.4322	659.307		4266	498	444	441	419	446	7120	6105	4652	5624	7397	4966	429	403	6164	445	4677	8023	470	487	460	460	7642	9580	7299	499	2946	7132	438	445	439	4565	9061	432	425	3106	467	428	489	467	7005	2968
202	1	1201_1	1	10	25.5449	507.297		170068	156070	152103	156880	172060	149325	158588	175749	168042	162335	157681	160995	156971	67471	88730	75510	143114	138218	155861	43677	50357	148720	124079	181943	95266	290833	96568	173407	239000	136502	235326	121135	67931	149780	138820	311340	100989	53859	114888	107823	139538	177831
203	1	1202_1	1	11	25.59	1137.53		217825	172227	178531	172709	175071	170029	226698	215253	213455	210871	197473	223808	180152	75531	113006	81009	30391	49949	83508	145192	504707	22933	349259	194270	180830	170800	47684	200353	156560	52457	110173	71746	75170	328639	190801	62979	45636	238043	73695	664995	234881	182349
204	1	1203_1	1	4	25.6802	612.333		8826	8529	8211	8226	7988	7846	9328	9548	8073	8955	10172	7982	7875	3287	36539	178035	490	439	436	462	430	2270	402	495	16778	6179	463	412	447	462	498	103830	462	450	480	410	447	62184	441	1255	440	496
205	1	1204_1	1	3	25.7029	293.176		12261	21725	21833	20809	24149	25165	13564	14512	16749	17498	19432	18980	19352	9972	12213	12870	19894	19975	30215	19353	23412	25510	16506	16175	20688	24674	16499	20722	21456	26890	20924	13897	20964	17785	21417	21694	24399	19338	25578	24010	20710	18364
206	1	1205_1	1	2	25.7479	963.482		1861	420	3536	1897	3720	1547	3689	500	435	4050	3212	4416	1907	1159	4578	460	4362	3127	463	401	7216	4235	4141	1259	3788	4858	2166	3359	484	2915	1282	440	426	499	2028	2076	1619	495	1381	1200	3718	1235
207	1	1206_1	1	3	25.793	1192.57		2717	4883	6303	7740	6107	6195	6392	7758	9286	8132	8630	8520	2260	1405	15261	500	14019	1017	7824	2972	7112	23795	7444	20446	19920	21035	45106	6629	5082	13067	4345	23542	32334	10992	1090	18778	4132	5983	7681	420	19003	11137
208	1	1209_1	1	6	25.9283	1005.49		15008	9258	9219	9967	9297	9463	16111	13593	11490	15253	14725	15604	10682	8641	12974	9885	11759	16913	7433	6002	113405	13144	19025	2429	27770	57363	9351	39274	1391	3675	3419	11276	27058	4452	3676	19200	11008	2718	10973	30483	46281	8955
209	2	121_2	1	5	8.82875	623.184		75821	59653	58855	63570	68333	68921	64577	59522	67207	60866	61138	60582	60140	59026	19492	31518	87322	147860	51946	411	33948	130211	33112	12656	40518	10960	308707	141460	19337	148654	14966	37772	8680	22801	2521	4504	40609	22145	1660	28693	2682	36020
210	1	1210_1	1	2	25.9283	873.413		1461	406	474	417	442	418	1084	416	423	1141	463	1166	410	492	1056	449	11158	437	1719	1080	1013	1814	5414	1776	4841	5234	9070	5150	434	1231	2068	452	6075	442	1018	1426	4896	458	7711	460	6815	3771
211	1	1211_1	1	45	25.9507	667.282		3046652	2868629	2882715	2988903	2900626	2910097	2914094	2919824	2898129	2885845	2916556	2817560	2812604	1805261	4476196	5626005	9904	15304	23874	2936796	1864869	12334	2698511	2918877	24719	14074	239444	21994	6195505	3539822	2888551	3824403	5731	7710432	4056795	7217	11898	5351533	52163	3786573	72300	2783877
212	1	1213_1	1	3	26.0613	469.365		9732	410	435	415	445	460	3373	413	433	499	494	441	458	494	463	413	466	2619	406	441	418	415	1797	439	2428	428	14996	1878	456	498	437	445	425	418	440	485	476	472	472	426	406	402
213	1	1214_1	1	3	26.0613	507.297		16474	13461	12690	12679	11368	12298	17930	18488	15008	15212	12983	12853	15166	7233	6042	2525	8855	5258	19410	5926	5460	12118	19129	37859	9080	38185	9082	17736	23668	6264	23661	5845	2536	28163	8280	36515	6190	3816	17304	5635	8719	27206
214	1	1216_1	1	4	26.1514	1107.52		17019	16856	14578	14472	500	433	10911	489	9378	445	492	435	6732	445	468	441	489	2029	477	415	477	5815	2774	458	8248	3148	1198	400	5508	7793	498	414	1543	3699	443	480	2374	3285	420	152240	7417	3916
215	1	1217_1	1	26	26.2417	681.297		192299	541366	632553	806639	845410	963760	261533	311325	285323	342730	335019	373170	276160	193359	516169	384731	472	439	6499	257089	406417	1452	165042	975661	1150	1828	1747	450	1712789	1429811	1126262	812526	1509	1587982	1254293	480	1447	1468974	5936	1408039	4739	709368
216	1	1218_1	1	2	26.2417	901.445		466	458	444	417	470	461	455	419	437	459	444	442	443	14765	1939	1753	1377	439	448	428	472	491	2491	1079	1210	1879	1818	461	472	402	11376	1153	1581	479	445	417	1338	2485	1547	411	437	1848
217	1	1219_1	1	9	26.3994	986.491		19048	144451	129609	155267	180479	172900	36693	72338	101326	143183	129293	158268	54658	30189	182854	7851	112600	1366	209893	51449	139597	375232	96634	196484	97208	265085	92867	83813	132074	222459	160436	355071	273695	119302	56283	353785	111047	126851	98474	11085	89037	212823
218	1	122_1	1	4	5.23402	419.12		6775	4866	5662	5224	5105	4948	4511	4408	5138	4659	4413	5001	4852	5185	5531	11436	470	475	2206	420	480	16328	5724	1476	2854	3299	473	24147	426	3236	434	429	498	3650	2451	7173	454	3979	2360	454	2166	1727
219	2	122_2	0.995419	3	8.82875	403.161		6627	5606	5792	5483	6867	6652	5378	5581	5357	4853	5686	6488	5562	5519	1974	1102	495	410	414	2058	15122	7373	2898	3968	14861	479	419	484	465	470	486	1684	8013	2262	4453	2499	6501	444	3940	66379	19742	475
220	1	1220_1	1	8	26.3994	679.282	C30H48O17	97331	86766	90371	92945	85661	85553	89980	96350	91051	89270	86706	83313	83664	40220	196067	357516	464	454	471	44319	151929	431	111800	79013	419	410	478	431	51671	43271	18472	277134	434	124322	119642	434	494	108119	417	99559	439	49245
221	1	1221_1	1	2	26.4671	1175.51		1444	1228	1472	464	2648	486	1456	1750	442	1418	1301	1533	464	471	415	478	438	482	481	495	1145	460	490	411	407	426	475	443	429	454	407	475	484	414	430	420	461	427	413	24838	410	433
222	1	1222_1	1	6	26.4896	737.324		26275	21533	24307	23585	25347	21426	23594	24813	23413	22688	21203	23742	21381	9275	37295	50981	461	443	446	28259	11656	420	11415	8258	456	469	1149	417	49218	5487	22416	22781	426	53200	12544	437	487	72970	437	47878	441	51719
223	1	1223_1	1	10	26.5798	653.303		51840	47276	49524	47281	48525	48406	50563	53561	51467	49188	47566	45162	46543	19323	29554	46528	443	500	471	21971	10825	463	65106	82863	468	499	2785	476	82369	57121	62623	25069	458	73597	162955	459	409	126094	408	152770	1465	45536
224	1	1224_1	1	4	26.5798	641.318		5625	7069	5028	4511	4041	3970	6250	6067	5583	5056	3384	1876	8313	1925	10011	405	8423	463	5301	5998	9578	21264	5161	10784	4295	24768	29134	3641	8950	20856	9665	9972	7192	15065	1638	8964	5178	7455	8480	406	4923	6473
225	1	1225_1	1	2	26.6249	265.148		451	4582	470	931	936	1067	426	1201	1847	2115	3850	18068	14940	1054012	1557	202812	1601	415	455	7556	2744	3108	1940	3283	2091	4671	477	476	474	1219	431	3879	3923	4151	5078	452	4955	461	3970	475	1626	4875
226	1	1226_1	1	3	26.6475	975.481		6983	4554	4023	2194	9686	11951	6127	6107	4737	6976	5605	4212	4729	2275	435	426	1127	465	453	432	7863	1496	1202	401	4629	1917	6482	4282	2183	2799	440	437	454	401	463	402	1661	496	450	37570	3638	1514
227	1	1227_1	1	11	26.7151	701.266		89237	74599	78804	75905	74570	77394	77714	81069	78637	72717	70540	69476	73577	33710	131504	284864	430	433	452	115074	31224	486	68782	202382	439	449	493	437	144870	51373	56135	156755	486	267710	177776	475	441	201781	472	158031	442	74424
228	1	1228_1	1	3	26.7151	174.017		4998	476	402	460	483	427	5755	5584	4378	3855	3309	2946	450	476	5794	408	6173	5616	467	493	409	458	5896	5496	3740	465	5634	4396	456	466	437	2926	5909	455	483	952	480	404	477	434	6080	1728
229	1	1230_1	1	14	26.8053	1107.52		164002	166406	163086	190572	209313	219564	256664	297734	328128	346810	335362	345907	102562	81336	13295	1564	69154	71063	37724	7042	153350	83846	89211	69633	213836	44262	46599	99582	100408	106741	21366	10016	74237	56899	49631	94918	52434	43062	9645	1230901	173460	109473
230	1	1232_1	1	11	26.8279	1002.48		15852	59201	59763	71863	72922	67057	33281	46418	54920	61603	64023	68256	29573	21694	160918	2790	63050	1436	80008	27771	67918	174974	56350	123215	64565	139321	126975	35433	64401	108363	71348	223406	134249	81830	23401	139344	39749	61843	51708	3692	69337	92345
231	1	1233_1	1	2	26.8279	1226.68		416	472	1329	2755	449	439	485	470	496	435	418	491	1255	434	458	1377	407	487	478	489	412	2232	408	420	441	476	447	461	483	433	1901	493	431	404	467	461	1690	452	1492	489	481	428
232	1	1234_1	1	9	26.9181	679.282	C30H48O17	68300	61712	64655	66554	62110	67216	62680	67214	61848	63555	62947	58542	60153	31588	142339	214008	427	453	401	34236	98653	448	69889	100053	476	477	455	462	61803	54839	21461	132026	451	65542	84343	479	482	93079	407	72175	417	26965
233	1	1236_1	1	11	27.0308	1110.54		79312	76860	69610	71871	75382	73677	85838	79807	69939	65134	55782	59114	52502	37570	8109	4098	34974	39168	13623	18713	132235	25437	59980	18280	40484	59366	50140	17318	35508	34159	34633	3334	8403	81930	94953	37494	16812	28751	33267	241410	27498	10315
234	1	1238_1	1	4	27.0308	819.432		14765	2909	2789	3063	2978	2854	17459	18538	18363	15154	16166	14156	1585	1296	20433	1593	16302	21490	2586	3398	1812	2435	22038	11726	20969	3283	20572	23958	2930	2973	1411	22926	18127	2129	1224	9402	3276	2154	4598	2445	20662	14957
235	1	1239_1	1	16	27.1437	667.282	S4:16	126387	78878	77162	70181	61011	64082	113340	109145	99333	91809	86275	77999	102439	53712	127320	213704	485	481	435	120698	56125	472	164516	255740	489	488	1152	412	325637	36431	66685	50285	476	328872	278903	405	484	176406	436	119793	414	68966
236	1	124_1	1	19	5.30171	307.13	unknown	261642	50325	41184	40547	166393	178379	173861	171512	151093	161127	198341	182142	196302	161130	9730	2727	62432	108796	458	71440	98035	469	431	438	30396	425	255893	28264	494	446	484	4091	2885	421	416	410	411	103017	427	439	421	23775
237	2	124_2	1	2	8.86193	1075.37		464	474	438	455	484	413	475	424	496	477	492	441	452	414	445	1644	1920	2014	481	10654	410	1413	412	436	470	457	432	1803	400	492	474	416	489	403	477	3778	1624	489	494	495	469	440
238	1	1240_1	1	4	27.1661	719.386		2618	1915	4784	439	5163	6048	5694	9335	11765	2514	10575	13254	3206	458	9941	411	18278	408	2650	423	7175	14166	6021	24298	8442	12452	19947	4527	3438	20138	4500	19358	8046	1118	436	13278	2905	7710	434	430	1306	7027
239	1	1241_1	1	4	27.1887	977.497		42913	47840	37537	39475	43808	39652	41649	31215	28081	24664	23291	22019	36024	32405	33527	11133	20806	15761	8467	14041	71539	3374	29909	10456	19183	49131	24226	16340	24632	37449	29091	9313	6476	33744	79268	12860	14224	14443	14343	72363	20368	9357
240	1	1242_1	1	29	27.2338	531.281		513512	415900	536411	542797	448508	453005	459773	413772	379315	409186	410257	401548	586927	356932	534518	1090733	334831	178841	519975	340183	321998	395141	502416	483914	458732	768759	995392	300007	331258	700432	348839	491725	345871	433890	314054	592271	340333	430250	248061	293595	283662	298611
241	1	1243_1	1	5	27.2338	778.402		417	8578	8989	15336	10848	2634	494	1371	4240	9471	8767	14035	444	440	4694	441	494	422	12564	483	24523	16157	4191	2205	9300	3525	417	2822	417	1399	2291	20452	2966	461	1957	42002	12570	5331	2139	2490	1426	10720
242	1	1244_1	1	6	27.2338	681.297	S4:17 (2.5.5.5) (rt 27.62)	51233	48057	47945	50536	49779	49728	47160	52240	47811	46926	46432	45388	44514	29897	324303	250871	449	478	403	114892	82036	457	26035	148606	404	477	408	445	77264	13614	31896	230145	433	41215	65641	447	449	99684	409	83257	1520	45469
243	1	1245_1	1	2	27.2338	265.148		491	2448	458	429	405	455	479	1495	2056	3452	418	28745	19129	455859	1773	248039	427	10616	425	7193	1453	417	2045	4752	2297	476	405	2089	430	448	2044	5876	5122	3154	473	401	1664	421	3202	445	497	7058
244	1	1246_1	1	5	27.2789	1176.57		2314	31072	26959	29224	35629	34253	9296	12017	16666	23348	21254	26332	10606	10302	27743	2450	21019	465	42044	10141	27131	88004	11663	37423	22111	53781	21669	9731	26904	48438	36644	74996	46023	31919	10161	49617	20545	30253	23194	460	12924	42588
245	1	1248_1	1	10	27.3241	715.282		54783	48839	51863	53351	47767	49515	49764	50347	46376	43600	44313	41994	49339	32779	44185	85432	405	454	400	36161	14720	420	44490	27474	464	425	450	469	263134	68862	62686	31803	409	344536	130102	413	408	166829	461	117157	458	20072
246	1	1249_1	1	3	27.3241	601.323		19891	22952	23319	22393	21801	22496	19829	20762	21987	19547	19539	18203	24672	16867	23808	22777	22420	20180	28452	28502	24362	24235	18722	21368	22972	22638	17419	26582	23050	23076	23794	23861	22790	22290	23766	21196	27712	24850	27170	25793	24116	22468
247	1	125_1	1	5	5.32422	515.141		43871	27199	25117	25079	25510	22994	27872	26538	25594	24039	23124	23427	29115	28572	4371	8993	7506	12757	22182	8457	27916	16964	89043	13372	30809	59412	25591	29212	29058	15413	34659	3376	6843	144993	27230	9889	5821	52861	33807	19506	11139	29466
248	2	125_2	1	8	8.93121	431.12		48530	48384	47806	55778	58112	54039	39495	42551	41916	41776	45794	49062	46347	43130	43632	32936	16833	23426	106057	16615	38284	99109	165889	38396	127190	160579	47527	53284	83226	86895	113957	2985	5839	76699	39387	44401	414	3036	68957	16924	46147	12985
249	1	1250_1	1	21	27.391	1109.54		641818	643964	678088	687143	820184	816135	923530	1034889	1122582	1170838	1139010	1254097	394868	383710	190105	45293	805859	770202	256652	205807	912979	279681	1160190	516613	785309	578043	617954	446530	453284	395602	472560	130647	334789	568799	680150	985240	216168	285579	225843	1870567	609161	354630
250	1	1252_1	1	6	27.4957	719.386		455	3495	4706	9555	416	7130	441	3855	1064	12941	12426	13948	469	1988	21093	462	27420	489	4479	3059	8198	28212	3353	29063	18361	33186	30675	8727	12941	36113	11841	33893	39425	12312	460	26599	3520	8894	6557	477	18629	26885
251	1	1253_1	1	38	27.5697	681.297		4282923	3816955	3943867	3953328	3956087	4054069	3855111	3756452	3798048	3763626	3999937	3897630	3702255	3313443	11668489	13816794	34000	40173	70073	4993642	4203944	22194	3169832	8652853	82106	20069	240046	23526	7871590	2358673	3912470	12558991	14543	7079242	6144793	14987	46759	7748512	119009	6522436	236956	4637501
252	1	1254_1	1	30	27.6056	721.366		306021	230289	244413	246544	231609	238679	263640	259125	257777	269057	267657	259879	267564	220455	400366	828887	550944	185464	489202	191710	239376	533137	545326	451003	622485	977283	1812134	329800	130739	562957	177276	353011	550134	327355	141596	542945	341353	215202	405393	120507	371195	176076
253	1	1255_1	1	3	27.6056	978.5		17151	3480	17111	13912	3492	3953	4116	3582	4723	2674	2901	4271	4983	3265	10190	478	10871	1123	5439	493	6159	17906	3331	434	9843	28047	7196	2848	1308	15634	1844	488	2690	4283	5672	7319	10874	463	7169	6977	1170	461
254	1	1258_1	1	3	27.6881	1014.49		422	435	474	453	452	474	468	494	472	496	1018	429	400	455	1715	447	11025	424	5549	471	432	17813	2951	453	7706	7452	3322	9667	482	496	999	3441	6968	491	478	4550	14934	441	22657	452	6041	2230
255	1	126_1	1	9	5.36932	820.288		53978	17660	17896	17896	15908	16151	26590	26156	24259	21233	21602	20720	19871	19614	4372	4120	15292	18808	38309	7265	6261	1337	8678	4210	3131	4949	21230	26785	9100	11073	5108	5778	14417	47467	14423	4216	19293	83557	14176	20742	19613	53693
256	2	126_2	1	3	8.97236	491.177		6013	7419	7385	8194	8549	6912	5847	6923	6758	6966	9219	8293	7290	8474	16894	41345	1670	3116	4013	8537	4799	4263	5425	2356	4578	4051	20007	2370	2589	1101	492	39197	2004	28278	4153	485	1706	12813	3781	12998	1002	3052
257	1	1260_1	1	69	27.7858	681.297	S4:17 (2.5.5.5)	16898680	16050252	16869255	17552942	17030017	17914352	16337208	16147760	16453154	16942816	16428037	15952382	16899419	15414300	22355461	26776839	175893	161862	485800	16367208	13518387	197900	17198602	23467878	588765	281229	2159118	321555	30641240	16497493	20419467	22390575	129637	35159747	25773997	146240	277298	26050422	691061	23474823	1086691	18389285
258	1	1261_1	1	4	27.7858	1030.52		457	472	4269	3912	4335	4869	4041	4876	1881	1945	2272	4064	2068	4161	13864	478	34577	406	18294	407	5124	62030	3801	10424	31038	46935	56017	13599	3167	7706	4242	15672	80479	5302	470	45661	9516	480	14359	464	41846	6163
259	1	1267_1	1	22	27.974	977.497		139802	141027	146082	151567	178232	179742	214581	239769	268458	278885	272124	291297	87114	108681	263145	23070	551734	278356	128377	43238	367766	310515	211421	129186	516309	496970	228172	442992	45107	120611	63367	101921	234555	45511	135695	420119	231257	26572	165077	371438	507475	115478
260	1	1268_1	1	4	28.0407	474.263		44797	42180	50658	44993	42097	42668	44775	46410	44006	45142	43316	43224	51338	43353	45681	50393	38629	13954	54133	43956	73698	52990	33404	56054	63407	70421	92762	69220	31690	33364	47166	66619	74338	17675	30286	62608	53081	46340	58261	35266	58002	50661
261	1	1269_1	1	5	28.0858	1077.51		24200	13865	13585	12226	12822	12799	29140	28365	28442	27853	24247	26490	15612	11341	460	414	11137	8584	4550	5241	14326	15935	8962	21179	49864	7028	16308	20878	8422	13559	2647	485	21842	9256	5161	14590	28679	8239	10192	95353	32146	12394
262	1	127_1	1	7	5.36932	399.151		21513	18305	18932	20143	17747	18301	13743	18564	18303	17986	14306	3229	15762	19965	462	1431	1994	28327	14761	467	419	1793	1921	53057	404	4306	6300	3864	407	2071	477	458	3442	32845	11442	421	434	15729	491	477	1182	455
263	2	127_2	1	3	8.97236	1158.39		9725	8439	10996	11792	13212	7567	13043	13507	5588	13387	15601	9534	11867	10714	12625	8561	14878	15811	9858	7094	7745	6652	2166	5867	3400	1062	10321	14703	5613	13448	5744	35131	16021	2098	6229	4064	25326	17126	10540	11453	8097	33409
264	1	1270_1	1	5	28.1309	753.391		12248	9841	10915	10486	10015	10053	11158	11954	10726	9847	9951	10123	9881	5786	4762	10761	1022	408	420	464	415	411	11357	9650	414	448	9106	477	12019	20310	13705	449	405	20575	18599	457	469	14678	463	35929	433	12325
265	1	1272_1	1	11	28.1987	986.491		13647	127004	123121	135519	161761	159160	41913	56622	85545	102407	107622	140317	47430	64711	154712	1909	106823	414	212065	41319	118163	382391	84894	139712	89523	244569	69680	57492	108312	218200	170022	342598	199281	95646	53500	291044	130710	110885	114922	12832	78663	172410
266	1	1273_1	1	7	28.2211	687.359		40939	11092	14707	12656	7630	7240	33620	30793	30631	25687	23358	21609	23918	15832	44682	494	61271	482	7815	10427	30743	39893	21964	60894	26530	53675	131571	15079	18975	35537	16447	27536	43436	25339	3552	19920	11130	14236	19216	464	41224	36368
267	1	1275_1	1	4	28.3339	723.345		4816	4325	4798	4785	4963	4943	4696	5415	4706	4991	4848	4706	4719	4071	9430	14609	453	417	420	4105	403	496	422	497	435	456	438	411	4978	495	5026	5475	471	5743	4326	421	485	20531	417	28910	421	12270
268	1	1276_1	1	12	28.3564	721.366		220954	223590	232686	241003	256949	252101	233004	222548	222665	241456	233961	222564	202594	190540	260290	245371	238216	93073	288879	231683	239057	275831	343678	256183	256125	303535	337334	208208	172157	396509	227402	222012	284549	228554	292702	310009	303456	213035	261216	174883	203161	216834
269	1	1277_1	1	4	28.5368	1067.56		20462	15472	14424	14225	14012	13330	24201	23634	22275	24001	23280	22771	16144	14512	17973	14136	11022	6987	3997	3198	21006	11529	16784	9146	16358	12138	11642	10197	8311	8832	8160	18040	4066	25172	29553	14001	5761	19614	7537	30359	16814	10120
270	1	1278_1	1	5	28.627	945.469		15125	12980	12275	11622	13228	12881	18033	18768	16931	15477	14681	13894	13933	11972	2156	1393	9517	4912	1558	1793	18552	16346	5750	8473	13677	6947	10324	22118	5708	20469	433	2126	12545	10458	4732	5583	24310	6058	4353	65773	12050	13262
271	1	1279_1	1	3	28.627	781.386		4875	5780	4836	6048	4763	6125	5351	6870	4557	6227	5363	3052	4661	2879	8011	17572	436	485	424	4905	4938	412	1069	2291	464	457	459	408	3047	3501	1700	423	411	19605	11107	424	492	7000	464	30604	418	6158
272	2	128_2	1	2	8.97236	283.082		1936	2218	2497	3445	3498	3519	1753	1641	1996	2001	3548	3560	2151	3543	10773	8304	9665	8517	4155	7495	489	7342	3634	459	4207	1807	1076	1792	1701	2238	4648	6798	5503	3712	1619	1506	1570	427	1631	3922	1336	4407
273	1	1280_1	1	3	28.6721	474.263		51183	60418	60830	65820	65405	62911	55540	55318	54729	56593	54191	56557	54165	54699	67493	25104	38638	4449	65697	65687	62387	72704	49477	104022	93000	66787	106493	52167	64390	94534	58423	78325	66461	87490	54258	73353	54401	73622	54489	35709	65762	57541
274	1	1281_1	1	10	28.7623	1079.53		130573	40010	43448	42607	40539	36384	147866	117673	140992	151159	130816	135529	58707	49307	17120	3163	111435	73002	7733	55261	54458	28726	114670	118033	94722	25336	171900	41237	37195	28296	32677	16361	79700	96430	62875	112261	78634	34133	101522	129212	50007	33380
275	1	1282_1	1	7	28.8976	562.315		111727	124108	131182	125685	134202	129060	121163	117547	119044	122954	115368	117322	119841	117664	132318	104061	88404	29258	113966	125444	133594	113382	118196	176647	190560	119394	161931	91263	119217	134196	125938	166582	122363	165454	113611	107318	107726	153919	167768	111868	107144	128591
276	1	1283_1	1	2	28.9427	751.339		1453	447	420	1104	470	1081	1254	1138	1141	1198	1304	1014	455	1068	10126	15450	479	444	469	1659	483	488	432	455	477	429	413	493	448	422	481	5696	422	475	476	476	491	3204	447	4733	432	1967
277	1	1284_1	1	4	29.0104	1042.52		3936	4751	3558	3861	2095	2305	6184	6141	7744	5163	5551	5147	3565	3738	18952	1119	10468	418	5452	6196	3660	9948	16790	9233	5520	7951	11022	3786	8166	1542	10859	12974	11423	8896	5333	5000	10487	4291	15404	1241	7316	14306
278	1	1285_1	1	8	29.1457	1014.52		10418	78369	76012	84331	101243	99669	30390	42146	55220	77484	67281	90848	31234	45367	92034	4793	60294	485	114898	26439	75360	211631	44064	101201	50938	148206	69185	23885	86836	119240	113259	173134	110375	74823	33552	185315	59173	70690	53120	9381	43408	103695
279	1	1287_1	1	6	29.2359	695.313		58345	52027	52929	54571	53028	54182	51641	52357	54253	51988	52124	48206	47948	48154	168040	223446	499	415	498	4652	76683	447	66180	227864	435	413	474	475	127211	429	61849	198637	421	4425	98640	429	424	151862	458	96797	435	75395
280	1	1288_1	1	2	29.3035	769.402		7187	1442	1177	1144	1206	467	4760	2603	1846	1898	1663	1532	2656	2207	9478	410	6099	418	1717	4596	2099	445	10067	3061	2287	3204	11017	4849	3842	1275	3982	5308	4459	4259	1581	1230	6817	2375	6262	472	6194	4791
281	1	1289_1	1	8	29.3486	947.485		71964	65023	49938	45608	55761	49219	77473	79807	75813	81418	72831	74431	62568	61793	39268	21396	113582	71002	9741	23153	86720	32374	92961	37201	46552	61028	78568	49112	20609	57296	23130	31604	46035	82875	63998	45017	71045	23938	60338	88279	30540	32408
282	1	129_1	1	4	5.41387	727.176		13707	10159	10164	11268	11421	10264	10836	12104	10044	10741	11783	11220	12080	11831	76476	138548	1776	3153	415	434	409	17320	2540	1215	9784	2642	415	466	469	487	458	74835	405	458	2348	487	489	47684	474	10025	3974	486
283	2	129_2	1	11	8.99485	965.257		282318	246362	245713	222480	232405	246873	265756	256870	242728	239580	272637	236914	233386	238456	4277	441	129491	103076	48009	96743	332965	31948	246157	62190	88855	294360	252836	367367	223761	313284	239745	10005	158598	343466	496023	50568	352954	100111	77004	289873	98937	49876
284	1	1290_1	1	3	29.3486	732.41		14538	19339	15500	16706	22475	16569	17291	19344	18269	18577	22305	19606	8734	18285	11672	5829	21726	8227	22302	12056	7980	16540	15513	9300	19966	10546	7104	12490	11371	8128	20173	17986	27369	14745	16503	22551	18389	12841	25038	16006	18046	21743
285	1	1291_1	1	7	29.4839	533.297		24660	19781	32003	29956	22611	23830	23137	20794	18203	22938	19702	19641	34612	29900	23657	70075	17569	3484	23679	9046	17120	24848	24477	17321	21070	38923	74719	14930	9763	47849	15845	17821	15648	16722	17442	35842	16269	14245	10658	20606	13971	10077
286	1	1292_1	1	13	29.5065	695.313		301834	307585	36773	348796	100844	38126	342079	340842	2039	125470	36124	303130	323668	298062	331198	512468	456	418	495	89023	269618	472	149436	781735	1289	441	7783	475	746813	222069	20837	398477	425	1092818	3192	405	426	757125	1929	535820	4262	51554
287	1	1293_1	1	10	29.5065	1014.52		10695	93123	85603	103956	115225	116910	36313	53651	67154	94697	83505	109041	38222	57418	102995	4563	80336	487	158064	33829	87659	283443	50442	104722	68723	191115	92355	32004	87194	141007	133976	196931	142120	72189	34824	233140	81107	71867	67895	8012	57730	111494
288	1	1294_1	1	3	29.5065	813.428		5606	1045	418	478	1435	1256	3238	3306	3243	4582	3404	3712	1138	439	1306	456	1820	456	478	450	1194	965	464	416	1775	469	8640	2326	470	1734	446	431	415	441	494	427	2429	494	404	10240	4529	1840
289	1	1296_1	1	3	29.6192	1067.56		8318	5740	5747	6540	3405	5704	8739	8668	8043	8524	7964	7766	6538	5846	3441	1407	1651	492	2107	5384	9275	4063	7270	1953	11696	4216	7619	4963	4454	3320	3921	466	4102	5230	4894	4449	1719	6880	4195	13297	11406	4600
290	1	1297_1	0.988928	9	29.6643	734.324		6508	5661	6011	6190	5537	5752	6557	7368	6655	6129	6342	6460	6143	4287	6082	13018	412	407	498	3804	1954	460	13336	18345	443	464	488	498	34579	6553	12542	11766	464	60673	26047	417	477	17428	430	13436	430	9339
291	1	1298_1	1	10	29.6868	723.381		130022	113970	114072	118187	112339	110220	130289	127787	131040	136295	122466	126804	121189	117702	259481	226008	101760	56156	137812	107469	94414	165232	146845	106060	180130	276714	284060	124659	113335	153298	111081	148180	96644	87382	134982	123799	145401	119866	94281	103107	132248	101360
292	1	1299_1	1	4	29.7094	957.47		6883	5470	3083	1734	1601	4111	9997	8019	7203	8719	3719	6011	5172	2876	24523	1437	16235	418	2897	6102	5337	3256	22205	7754	12434	8873	16628	11925	6891	3308	12449	7893	15607	5419	5208	5705	11269	3090	18554	419	14933	17049
293	1	13_1	1	4	1.82252	366.141		8496	9832	8546	11438	10577	11061	7617	6673	8045	7945	8724	8456	10500	7507	1534	4167	11852	14677	16828	424	2497	1324	3266	488	2185	4070	11047	14479	2276	4206	1679	445	6982	13679	3234	2414	9245	13492	7390	15198	9591	6750
294	2	13_2	1	8	2.01975	387.114		4381196	4370767	4707099	4738514	4799686	4614667	4313174	4048418	4268465	4399093	4302842	4411452	4670423	4680368	4882640	4134321	4770956	4639778	5424031	5313921	4956553	4762280	5660716	4944787	4668681	4860964	4129506	4300340	4605178	4742741	5006469	5474709	5874071	5020435	4937925	4433162	4874316	5477295	6693578	3702355	3973816	5507338
295	1	130_1	1	19	5.45747	371.062		2387308	2339535	2322770	2645411	2990913	2955302	2139467	2187971	2256146	2350453	2452047	2421608	2108420	2218958	2237127	1583784	3607898	3437290	2190793	2828952	4117141	2948460	1376535	2468502	2477635	990563	2333992	2236533	1626775	2917144	2042612	2549542	2698985	663368	1972172	3078215	2957613	1621405	2114521	4039959	2423467	2530172
296	2	130_2	1	3	9.01739	487.183		5141	4832	4978	5164	5141	5478	4432	4762	4753	4468	5105	4885	5169	4930	5375	8153	2246	11952	2535	3754	19187	429	4413	7672	2907	4006	1670	419	6834	483	7911	25942	2866	7188	1834	489	1556	6155	6420	2674	487	10764
297	1	1300_1	1	18	29.7996	695.313		408228	399539	370953	407259	365772	375418	422409	422574	375579	382155	354708	389340	390505	384348	266931	390854	477	406	404	270708	164425	471	612532	565549	487	432	9345	484	1212644	418833	561204	273848	480	1838489	922525	427	476	962226	1335	593836	2091	411047
298	1	1302_1	1	4	30.0026	231.07		1897	18494	19065	19605	21884	20135	1774	15569	16559	17435	16309	17669	16938	16624	486	437	417	488	3754	5395	12300	2124	1184	2197	3754	31522	415	4651	1431	11141	1030	426	5031	32890	12384	31504	1753	2391	1278	7587	10458	6543
299	1	1303_1	1	3	30.0026	725.361		1998	1643	1848	1811	1618	3224	439	1893	403	440	406	1634	1688	1660	403	429	423	426	403	1560	1648	454	439	417	458	447	441	471	429	12282	414	474	406	2260	460	470	435	4971	413	7157	418	11415
300	1	1304_1	1	4	30.0476	755.386		4580	3335	2946	4007	3131	3498	6064	5023	7629	8312	6375	6702	3182	1871	16636	1191	9057	487	1178	1334	4701	5633	6367	15780	6559	13107	23144	2954	3628	11412	3779	16375	15297	8144	494	5721	1035	5418	2874	1051	8377	9089
301	1	1305_1	1	5	30.1603	695.313	S4:18	27070	21042	21158	17606	22434	21434	18272	17494	23510	17890	22448	20520	16376	19265	36065	54443	495	448	499	32229	19119	454	12018	15570	437	411	437	479	40550	12218	20257	24517	449	73942	53513	434	479	41573	460	52830	435	32919
302	1	1306_1	1	9	30.183	476.278		241885	234430	245090	236730	228709	227428	242140	237850	239304	247169	240867	232495	257118	254883	248688	259174	195921	71496	214346	175730	329852	237092	191886	240064	231504	320823	425117	279213	259311	210873	225154	269794	274429	206050	248353	242753	242555	289856	176762	258832	246737	234033
303	1	1307_1	1	5	30.228	709.329		12157	11406	12038	12428	10595	11525	11514	12156	11768	12284	11936	10577	11243	11717	8980	15194	423	421	435	2166	6695	447	20375	7023	493	469	409	445	36016	20429	12785	6293	413	38543	10007	473	404	32413	495	8532	439	9552
304	1	1308_1	1	5	30.2505	815.444		6234	6404	6579	18481	8797	20508	9790	26538	14062	34810	30138	33198	438	9116	33966	451	14924	3695	406	1826	17833	9936	31910	8223	17694	17036	18082	20998	2855	20517	4635	10924	5557	9391	8577	12285	6839	451	1532	30821	23683	4469
305	1	1309_1	1	8	30.3182	653.339		32169	25399	26405	26770	29593	26287	34852	34194	28524	30362	29173	27706	27462	26701	68527	129145	457	448	424	5877	72402	411	8362	6858	466	482	499	455	3452	3286	4431	86155	471	10925	31103	436	477	70483	454	163017	447	18188
306	2	131_2	1	3	9.10757	473.167		4413	6706	5797	5311	5497	5279	6400	5535	5512	4150	4695	3937	4969	3955	461	1687	2708	4724	439	486	482	461	403	1670	1425	1879	460	5205	5071	9181	427	419	432	455	1201	451	451	5701	469	8305	4311	1225
307	1	1310_1	1	3	30.4084	1154.59		493	6933	6528	6558	8267	8354	1564	3643	4909	4858	4338	7180	1425	3989	5038	492	5835	446	7592	429	6300	21659	3342	7701	3157	15658	4452	483	5968	10938	7311	10910	6106	4093	1075	13077	3437	4733	3757	432	2826	6436
308	1	1311_1	1	12	30.4309	564.331		332358	328131	352147	324850	319133	320001	347605	345613	339785	361556	333541	341408	354250	344149	360183	341258	325175	151462	314242	287642	484918	330016	286326	332525	351380	458312	618132	397062	341065	302286	355222	374979	347624	252392	345268	334348	337863	432108	272357	375887	289101	321654
309	1	1313_1	1	3	30.476	736.442		16676	12383	15214	11741	16934	14912	19765	16119	17000	18314	18722	17171	10623	14060	12970	7826	26160	11899	17179	7782	6821	15291	13187	6527	13413	9296	7707	15587	8989	16964	10482	10665	23485	10258	18931	19360	17030	11138	9204	19078	20486	12470
310	1	1314_1	1	8	30.5211	795.402		41510	38826	39857	41259	39003	40084	41093	43694	43155	41950	38868	39447	39768	36596	52739	99589	487	488	417	23808	31895	457	52105	52551	494	471	1568	402	122315	31666	69311	29838	404	262334	85110	445	411	66516	402	95376	414	55866
311	1	1315_1	1	5	30.5662	767.386		25210	8468	10865	6039	6276	4527	21393	20128	17062	14394	11701	9448	17895	15203	51696	1284	33218	410	7936	21890	15612	8416	54787	18972	18833	20473	35393	24794	19644	8955	24520	20345	25132	26352	13382	8396	27414	11574	38217	497	27315	26466
312	1	1317_1	1	3	30.7242	732.41		7030	25693	13961	15077	23657	17917	8315	8910	6882	6831	7867	7965	6110	17456	4718	2051	8479	4329	21850	8243	6959	17566	5739	4410	7438	13268	2921	4931	12049	9653	23794	8251	8092	15539	24665	13897	16660	16155	19229	17560	5531	6928
313	1	1318_1	1	3	30.8368	653.339		3812	3117	4421	3346	3327	2940	3322	3762	3368	3734	3593	3636	3413	3021	8467	20847	499	500	440	463	14609	447	1474	426	443	436	482	458	476	406	430	11054	481	1934	3563	484	420	7196	436	18916	448	2372
314	1	1319_1	1	7	30.9046	476.278		204145	230480	239209	231366	237911	235502	219424	215469	215740	226749	206262	221170	212857	221495	263251	124880	170456	57213	228243	208655	235891	262131	176519	275006	296367	300661	395607	227976	241687	369788	195544	253763	208124	259322	256228	284878	215391	267537	158448	189621	243748	180454
315	1	132_1	0.975741	3	5.47962	734.252		2329	1367	1758	1440	1793	1207	1754	1896	1609	1777	1690	1510	1753	1643	438	1023	1001	965	3204	452	429	460	1610	465	1399	2412	3560	5633	1658	4032	2705	462	456	15029	1728	976	429	1196	3291	461	2869	1291
316	2	132_2	1	2	9.10757	492.364		424	429	443	421	468	414	442	464	431	476	414	446	430	425	479	459	413	496	401	470	431	439	402	401	4932	452	1371	402	430	498	500	404	425	500	445	4762	470	418	482	491	1150	431
317	1	1320_1	1	7	30.9721	739.376		16349	13543	13862	13539	12113	13228	16404	16859	14664	15684	14264	14216	13145	13322	29044	56406	465	483	442	6260	12726	421	5123	5271	471	462	1570	488	7803	7966	9305	12871	441	19152	26076	481	455	33805	437	86678	495	22179
318	1	1322_1	1	23	31.0623	559.312		471458	425398	550953	521067	425832	464762	451799	404571	380507	437983	442115	404258	600417	542948	460333	940089	315683	155921	505790	322347	362365	391529	468376	519653	394056	669194	1065138	282485	364097	556149	395885	438914	353792	424703	345045	511847	317514	386441	242503	279733	301408	284458
319	1	1324_1	1	10	31.1525	564.331		336837	367682	374937	380719	386628	386656	364647	362380	352892	366782	337506	355016	352399	367588	385448	304635	362814	236193	331033	310660	394790	424196	330587	342934	413770	442369	474307	347594	341886	455275	325426	398092	361794	440394	408384	344333	367690	369900	347394	346433	303396	313304
320	1	1326_1	1	4	31.2202	639.324		2738	2577	3131	3293	3248	3187	2653	2902	2475	2332	2802	2795	2450	2331	19587	30021	406	481	450	5028	455	482	469	1107	495	428	404	447	1417	2495	483	8553	408	1783	6250	481	419	6633	475	52191	430	1851
321	1	1327_1	1	5	31.2427	752.436		4858	15829	3426	4138	9970	12503	1433	1508	1391	1533	1499	1303	34071	5128	1958	6598	1956	1211	4442	978	4236	1918	2290	2539	1093	4504	2282	1363	3977	32601	5734	439	1430	11962	44164	3159	1526	5052	1095	12564	1492	1766
322	1	1328_1	1	6	31.2654	941.475		13663	4119	2571	2633	1183	1254	9599	10768	9082	5911	5904	4210	9134	6178	29147	401	15027	473	5447	11998	7907	6172	26997	13819	12054	11021	20916	13883	11116	4534	13153	9256	11998	13127	5936	3044	11957	6136	19152	421	13155	13531
323	1	1329_1	1	5	31.4458	734.426		48882	53668	56043	52057	61562	50579	55431	62243	57899	58767	66078	62754	29417	53373	39930	15662	85823	60016	72239	27497	24332	70711	40928	20948	44690	42150	25812	47136	37006	31508	48075	41029	77922	38422	66274	82306	65254	39371	43899	56565	59598	53080
324	2	133_2	1	3	9.13015	365.182		26660	25714	28008	26666	28175	27465	26488	26355	27244	25696	27058	26900	27564	24927	46031	44737	9950	14521	474	16530	73895	66346	11940	410	11241	24248	21957	22482	403	49539	409	22592	17810	32279	28053	12208	10040	6563	438	27604	40397	17161
325	1	1331_1	1	2	31.5584	797.433		4676	2325	2000	2132	1652	1497	4745	3649	2889	3886	2286	2186	3150	2417	9142	447	6182	489	3424	3088	1951	2893	9745	4074	3634	4163	10425	5082	6095	2318	7899	6445	5630	5999	2334	2099	6884	3705	7402	481	6265	5643
326	1	1332_1	1	16	31.581	681.335		85138	75494	83871	80736	76684	78423	81744	86676	82048	83608	79562	81372	75802	73007	147177	237139	471	485	442	54426	62417	473	10841	47073	2974	480	16380	481	34532	55969	36784	123818	490	103606	92704	436	487	69940	457	353654	429	86585
327	1	1333_1	1	4	31.6712	767.371		5068	6154	6191	5963	6077	6254	6830	6494	6830	7212	6222	5779	6075	5974	1229	4938	463	471	479	442	22053	492	3715	3940	418	2925	2919	419	2470	6394	426	4993	1594	10046	3777	459	464	15752	417	12457	423	37751
328	1	1335_1	1	15	31.7388	559.312		268015	320100	348097	367217	370850	379076	287159	281142	294232	324310	316597	315301	285910	307337	279911	201690	274719	157992	426909	207577	308853	412826	258625	462376	363072	426038	482893	289827	328091	543715	324304	307417	316127	395938	291753	414324	340739	345984	226061	274226	358353	270855
329	1	1336_1	1	6	31.8066	643.312		25884	1125	493	493	477	420	24142	13814	6105	3811	1289	433	4273	4635	7163	493	10949	13517	432	11045	469	484	18599	1313	4825	2622	16526	9567	432	409	405	500	2583	7519	3368	449	482	426	4886	440	4913	439
330	1	1337_1	1	5	31.829	767.369		14235	16511	16308	16279	16099	16609	16393	15433	15334	16434	14464	15851	13845	14839	14080	12708	19670	16582	16943	20242	37032	17755	26928	17336	17229	25877	19352	13454	11532	34522	16714	17318	13833	42058	15074	13925	18656	31582	20706	29652	13860	77636
331	1	1338_1	1	3	31.8516	1043.54		5256	1404	3181	1829	420	1430	4746	4400	2749	3717	2276	2116	3343	2253	13468	457	6553	480	2136	5450	3663	2152	12751	5989	6158	4979	13198	7405	7185	2622	10359	10023	7759	8894	3383	1690	8507	5717	11137	430	7358	8452
332	1	1339_1	1	2	31.8967	591.354		8838	7677	7916	8040	8287	7566	8784	8138	8204	7849	7790	7544	8521	8298	3949	1146	8870	3707	2826	1736	10854	11043	3753	3138	4720	8212	9822	5597	3618	8544	4072	1937	2978	3240	9264	7118	8083	1985	2102	14970	7640	2197
333	1	134_1	1	9	5.59177	850.297		61174	49636	40625	41820	40313	35031	49207	51031	52897	50268	52928	48395	45865	50909	15657	15033	65435	71450	90182	9511	4037	22248	29753	20972	28326	32004	108189	69063	31741	34468	29426	11178	24874	147507	45910	65194	18618	23352	68527	7017	66639	19060
334	2	134_2	1	3	9.2178	383.135		5837	4618	4773	4825	4891	430	4822	4846	4704	436	4818	4650	5235	5123	6073	475	432	469	31712	2730	10368	487	413	470	32759	12457	460	409	25818	402	34791	473	469	453	489	450	444	2749	478	449	3721	6031
335	1	1341_1	1	6	32.0094	699.381		119934	126220	118420	116066	124499	125695	132963	131958	125996	130866	120811	120229	114099	113950	144267	126540	178663	148258	119987	137404	135515	144607	217832	142725	158919	200324	183814	124665	107493	120350	133651	149025	121134	112767	130820	113793	145194	105567	153644	102059	117981	114742
336	1	1342_1	1	26	32.0545	723.346	S4:20	302877	281071	295216	303513	280943	303884	292640	313264	298617	293012	282443	276873	279264	272224	131623	233006	464	407	410	70755	249294	1701	547510	266763	6557	8335	18223	475	748363	295995	441425	117686	1289	791151	242177	3195	2074	536386	401	220427	5751	268862
337	1	1344_1	1	7	32.28	931.491		66744	2092	1835	1901	1419	1298	35042	22054	16859	10079	7264	5781	16304	5610	32637	2009	33596	4640	474	4441	5164	4629	12537	37675	11730	14645	279813	7099	2489	5720	1502	5925	11816	10780	477	4454	1561	1763	2042	450	24699	6996
338	1	1345_1	1	4	32.3702	705.386		9410	5355	3185	3533	2782	3881	8419	7006	7760	5426	3822	3300	6843	3995	21651	489	15035	439	7183	9726	6055	3308	22996	8277	6527	9143	12730	10852	10618	3167	12443	9797	11594	10443	6697	3149	14098	5947	15298	1133	11161	11424
339	1	1346_1	1	7	32.4379	452.278		202638	233866	222120	218993	226142	223855	214681	212923	210327	226048	206937	209231	218986	222830	218235	143629	179734	113034	198134	206944	204746	253476	191888	267094	266782	275483	299780	224032	203672	297178	178395	239035	200656	257524	231483	240289	192495	233770	207964	186235	237661	192839
340	1	1347_1	1	11	32.4604	723.345		45854	44275	45908	48005	42629	44815	46101	48801	44061	45202	43724	44847	43282	40358	15569	31210	406	498	499	9512	35632	425	102151	36852	447	409	1778	449	141503	45959	70697	14926	495	163013	37100	430	434	90029	428	31408	460	39585
341	1	1348_1	1	3	32.4604	681.335		4016	3776	4700	5083	3839	4521	5239	5046	3959	5302	3953	5163	3525	3734	9481	17299	473	408	496	5117	3016	456	451	1678	461	447	454	470	457	2136	455	7903	403	5959	7107	459	415	6333	462	31581	474	2792
342	1	1349_1	1	4	32.5506	783.382		2410	2151	2183	2115	2380	2202	2634	2670	2709	3393	2285	2561	2351	2196	24236	29925	430	449	478	20963	415	489	7863	9205	473	485	469	452	21997	498	414	13918	480	4109	1598	498	464	15320	490	2268	495	426
343	1	135_1	1	7	5.59177	157.014		412	7639	14108	24781	33897	48772	405	463	1079	4881	9014	14415	465	468	446	1273	415	499	20486	432	11964	7259	402	1827	1124	8925	412	478	9483	144259	31044	14661	5210	1378	1423	17791	1278	21650	1407	29818	449	10614
344	2	135_2	1	3	9.24032	277.129		4187	3942	4322	4290	4095	4343	4095	3960	4211	3926	3916	4374	4264	3992	492	493	7573	15974	480	7872	31366	7631	10674	465	492	440	431	6007	1297	3370	435	490	4905	458	484	482	454	1788	480	1019	436	405
345	1	1350_1	1	3	32.6182	690.398		2195	1321	1562	1559	2105	1177	3091	5623	3349	4906	6301	6898	411	1341	1287	487	6594	7319	2786	1676	406	1870	7265	1871	5463	2358	489	4264	1251	426	2171	2431	2441	425	1174	6634	1961	473	5425	1303	457	10525
346	1	1351_1	1	4	32.7085	709.329		8482	7358	7182	7546	7493	7177	8223	8202	8269	8187	8079	7218	7407	6835	54943	91900	437	404	434	8712	7461	485	455	2046	409	409	484	481	1813	999	996	47797	466	8273	4846	404	423	7344	475	28676	498	8030
347	1	1352_1	1	10	32.7536	540.331		319586	384126	384435	366162	376903	358654	344000	344085	348730	361613	335389	345097	370021	373493	341097	306372	337735	278652	317775	355801	376576	368931	323745	333144	402330	394073	390535	303382	349511	452273	332755	379627	301979	432869	354419	314470	348921	344920	450549	330619	311561	330177
348	1	1353_1	1	6	32.7536	931.491		65419	1978	492	1453	1094	441	35391	22764	16639	9317	7788	5528	13377	5476	29587	1589	31016	4113	433	3472	4620	3884	10799	33041	10195	11405	249773	5937	2193	5070	1513	5067	10927	9327	447	4281	1199	1650	1571	476	26005	6977
349	1	1354_1	1	4	32.7536	718.43		46167	32090	50145	33252	37937	52341	45963	48824	44318	40867	35230	32360	48647	35974	36119	50929	42877	41534	48014	27484	32205	31818	34451	17775	39890	18329	23934	25225	26084	49969	34084	33529	43103	56846	40755	31733	50080	31627	41705	44543	52641	32764
350	1	1355_1	1	13	32.8889	653.339		99714	101946	103921	110647	112896	116092	98896	108323	102983	102990	99418	102249	93858	92500	1448	412002	451	495	485	143086	408	495	19931	83501	445	402	5648	439	56375	47886	74200	178632	425	58015	208219	465	473	158431	474	815117	483	71327
351	1	1356_1	1	15	32.9339	741.407		231805	10382	9165	8144	2780	6924	123762	82436	62059	44490	29230	23612	68935	25691	127123	10168	128832	18788	5369	22231	21182	16744	50186	125670	40412	70646	645593	37778	14290	21987	8315	25194	58971	43962	2256	12951	5927	9107	2104	487	110661	24114
352	1	1358_1	1	5	33.0015	734.426		16325	67636	39505	42485	63565	51408	22691	24712	17281	19966	22284	22168	14084	48030	9970	6557	30271	15347	54368	13968	19388	61542	12447	7548	13818	49306	10211	12415	33503	32846	53051	17097	21149	32144	74524	45009	56199	37843	28877	37833	16059	15308
353	1	1359_1	1	17	33.0918	653.339		209610	193251	208170	204374	209253	215535	200467	217786	208144	203765	192060	191978	189731	181055	358518	545502	465	477	481	237767	58673	422	64373	127644	5274	440	22866	413	187324	208453	139892	296826	494	277781	476315	472	420	276890	497	1241183	2075	143941
354	1	136_1	1	3	5.59177	707.183		43278	43527	37767	40075	38726	36823	39043	38250	38000	35559	38640	34719	41421	46768	8654	8664	495	460	48337	405	425	411	17613	24923	16326	232393	9732	12031	104270	26265	112139	7793	451	249725	2120	477	494	14639	12594	406	7583	7935
355	2	136_2	1	3	9.26291	1158.39		18600	10776	15291	14381	15701	10565	18345	17906	17482	17741	17103	11572	16400	15441	18248	16555	21686	21506	12686	12702	13628	11077	4635	20367	4357	1321	20243	19597	11170	29606	9350	35046	20324	3730	10136	6453	31898	16083	8409	12030	15586	35366
356	1	1361_1	1	8	33.1819	566.346		61866	57314	62275	61704	56511	56926	65640	65343	60130	67437	60219	61911	65216	61481	102031	82102	52514	19936	70700	32512	106416	75664	66345	79479	42511	127015	83515	110556	55352	59129	45273	92420	88448	46961	70994	95258	73970	70689	42210	62248	68868	77348
357	1	1362_1	1	7	33.2947	758.361		14347	10958	11208	11735	10047	10979	13730	14790	15272	14751	12664	12694	12205	11657	72968	94911	499	439	469	15620	7201	495	7877	34558	427	486	437	469	11512	3198	3100	83115	422	8590	38025	432	404	16469	485	34537	468	22914
358	1	1363_1	1	12	33.3623	713.428		49312	68312	54710	51299	34971	19836	28507	18854	16572	16602	12822	12324	74329	74332	15926	84667	15994	27278	36728	62267	62067	65371	17567	12986	14927	67507	38506	24096	48516	40492	61160	16925	11760	61926	76586	15868	70773	57038	68950	28742	16612	11766
359	1	1364_1	1	6	33.4074	1032.58		19931	7692	10804	8216	5828	6065	15745	10481	9147	9749	7904	7437	16233	12985	27976	8035	12370	1106	11351	15608	14987	15729	26703	13694	17351	17287	34855	14891	18185	16463	29309	21530	18536	31871	13150	7686	24349	16413	29031	1670	15981	18939
360	1	1366_1	1	10	33.5653	561.328		95461	89225	101376	104130	91670	92110	93324	89615	97373	96809	91945	92967	114164	100421	128186	131393	77308	69423	95277	66879	82570	114865	118389	78127	109328	164321	175338	90325	94878	136040	97803	70626	62380	85543	119001	85827	126459	105684	62557	108683	74942	61160
361	1	1367_1	1	8	33.5653	773.434		12888	14592	15586	17882	16203	18178	29604	34749	43290	47882	47591	46549	11898	13023	90542	14368	40132	6441	6291	8777	21457	21576	27372	102135	37220	55515	97626	20351	16338	52448	14668	109120	96785	35008	2185	40610	4354	19891	6834	5924	50870	50427
362	1	1368_1	1	4	33.7457	674.405		46427	56980	61823	49275	64423	60999	52517	55289	47837	49281	42688	43994	41042	45384	27948	30013	46484	62496	74364	42912	46404	40274	57212	25983	50249	53171	22482	41993	46591	27627	56816	27225	23675	50140	53225	39670	41571	41188	41641	73180	19982	49072
363	1	1369_1	1	3	33.7457	841.495		47956	8849	28114	21445	14431	17844	29888	20440	14059	16028	11394	8885	43164	32958	55781	42231	22625	5308	26891	43596	35005	44333	48033	22331	25111	44521	70487	21201	40628	42097	65959	33315	30570	73394	31668	9574	61580	41963	60803	431	20705	19998
364	2	137_2	1	3	9.26291	457.165		485	449	953	1275	465	2536	467	1017	460	1331	407	1444	405	1246	490	492	448	495	1360	423	19970	481	448	424	1618	457	6883	1728	454	435	997	421	4133	4707	469	471	30027	411	993	499	452	403
365	1	1370_1	1	3	33.7909	695.35		4777	2034	4852	5052	4763	3783	4103	5053	3755	4853	4791	3319	4496	4290	12561	18815	458	423	445	5496	2325	485	425	6446	435	424	441	471	2973	3345	1568	8507	405	7059	7680	483	463	5494	490	16780	410	3387
366	1	1373_1	1	9	33.9261	681.386		51060	36054	32719	30948	30739	32089	34130	28813	29953	34324	26013	28043	45097	38130	73181	38687	42556	7949	37313	53610	41171	55044	70186	45360	33488	64308	71062	38449	49796	47351	80766	63432	65016	82501	42084	32546	73168	47988	74570	15340	34958	49778
367	1	1374_1	1	3	33.9713	707.35		4946	4841	5974	5053	4910	5993	5023	5432	4976	5169	4964	4860	4625	5056	1640	2982	441	436	499	464	1609	453	2603	5730	411	419	1465	450	21030	10545	22697	2932	443	31202	2670	485	482	1134	458	3143	418	4822
368	1	1375_1	1	4	33.9937	566.346		34041	41081	39926	39025	43365	44385	38065	35669	35575	38911	35144	35599	36125	38693	56867	38052	35023	12536	43506	21044	41378	60768	36997	42506	29742	61046	29468	50576	27989	64427	23699	46507	46478	38783	58040	71082	56563	29338	28020	33352	41343	40909
369	1	1376_1	1	8	34.0388	781.386	unknown	39639	33396	34239	33048	30968	32340	39512	41297	38651	39526	37361	36635	34851	32012	85194	178602	484	480	407	23164	61383	436	11988	12842	435	496	400	408	26140	5817	18087	45602	437	97745	57007	499	430	67276	417	121536	465	51075
370	1	1377_1	1	3	34.0388	655.37		20613	21464	19823	20516	23889	25860	25806	25591	25216	25316	26582	27891	16487	19973	38228	7580	35746	14343	22534	18958	19560	44191	35428	37174	23779	39675	37100	27452	20399	35400	26485	43276	40596	22840	14003	25969	27923	20304	24347	15237	27271	36960
371	1	1378_1	1	3	34.1517	637.36		452	415	494	468	454	465	447	489	493	408	447	450	433	495	469	411	419	436	413	452	444	489	3114	419	458	423	455	483	402	406	468	409	474	493	1445	412	411	420	468	488	423	452
372	1	1379_1	1	2	34.1741	785.434		480	425	457	477	429	487	405	450	1141	452	431	431	446	491	3233	499	1218	419	467	401	498	1380	1272	4647	408	4242	8356	499	416	2748	415	3127	3070	1361	433	461	447	497	473	497	1565	1500
373	2	138_2	1	2	9.33059	302.234		18461	18921	20532	20423	21735	22368	16944	20472	20500	22112	20359	20810	19941	21597	11236	15005	20281	20311	15723	16655	24006	38233	5031	7013	11815	17410	48854	8424	11569	25354	6089	11707	9811	4464	12327	22584	15418	7770	3697	3348	18075	16672
374	1	1380_1	1	2	34.1741	803.438		6327	464	451	485	432	470	7868	8375	7120	8471	7773	6963	459	444	6068	462	7124	11956	1208	429	481	417	11113	6398	9841	410	4738	10914	475	1182	471	3235	9010	454	474	2824	437	434	415	482	10498	6344
375	1	1382_1	1	22	34.2418	695.35		176857	154198	157870	164279	161306	160348	172743	172443	171286	168486	161181	157068	152372	146026	548367	822042	411	424	413	144517	121641	476	20001	99758	5178	485	17025	492	53594	101643	34676	428392	443	145598	226430	422	474	189742	457	764645	2375	160670
376	1	1385_1	1	2	34.3996	875.465		28238	32417	29196	30250	34735	35935	35251	36093	38209	40322	37104	40680	24495	24370	45826	16628	46518	26546	37684	22315	30146	57535	41177	59039	38755	48603	51250	39267	29727	49651	33869	55128	55499	33141	23685	42415	34928	29173	28258	23440	33876	42804
377	1	1386_1	1	18	34.5125	723.345		220010	201522	202415	212542	195633	202540	216449	216060	209694	211748	202480	205138	195476	192087	470889	666265	404	402	425	200832	249001	461	39125	137404	479	494	10839	433	170033	81329	109122	421155	480	527939	251196	474	421	170652	450	566727	471	248190
378	1	1387_1	1	9	34.58	713.428		31018	38208	28242	21877	15354	6913	10487	4542	1954	1602	1253	414	47738	46046	3132	55571	3252	4699	16229	39276	31282	34181	4754	2608	1713	40809	17533	2346	23617	18717	34778	1485	2097	35830	50687	2580	46138	28184	42874	7073	1824	1013
379	1	1388_1	1	4	34.6026	803.437		17902	406	401	432	452	408	19434	21093	18304	19199	17509	14871	478	450	13055	500	13669	19238	433	453	416	473	28271	14128	22805	499	10889	28163	417	434	411	8421	22540	484	474	7079	443	484	426	488	23611	11927
380	1	1389_1	1	2	34.6026	739.391		4403	7825	3134	5097	7834	4955	3731	4384	4684	6219	4239	5207	3129	3707	18312	5287	7524	500	2714	3523	4948	7665	6038	24342	4233	27454	21042	2237	5020	13339	3781	15569	12682	9156	1467	9891	2750	5021	2705	496	5004	5019
381	1	139_1	1	4	5.65945	627.156		5091	1932	1787	1564	1983	1658	2132	1950	1734	1980	1838	1783	1481	2050	429	477	1470	1644	413	426	7140	480	1348	486	438	1472	1070	9479	445	1363	496	488	1584	1346	11479	1195	6809	1223	487	6819	486	418
382	2	139_2	1	3	9.3756	457.193		6700	6406	7544	6192	6807	6620	7106	8053	6268	5901	5928	6961	6678	6114	3680	461	5074	12861	56585	8739	3829	3233	4255	17667	3961	2637	6176	4808	5028	4528	3626	412	13317	5073	9019	1930	3183	13954	1585	3247	2841	2180
383	1	1390_1	1	7	34.6702	765.355		29448	28180	28288	31770	30037	31233	29152	30520	30441	29078	28470	30623	27347	26929	15982	25136	473	496	429	7697	40969	440	72198	28218	410	477	499	405	118101	19283	52745	14135	458	155988	21146	490	446	41835	446	20128	488	32554
384	1	1391_1	1	11	34.7153	667.355		19548	17824	18505	20313	19968	19454	19389	19176	19323	19775	19499	18654	17372	17796	33731	58119	480	488	1626	21629	9458	1240	5919	15733	1443	1497	2656	2024	24849	12188	15786	29843	491	36667	67469	1288	1429	39152	1430	143787	1317	22633
385	1	1392_1	1	13	34.7379	741.407		193621	7580	7536	1948	1561	5319	107728	71109	53988	33720	25938	18768	56007	22924	118035	3057	120827	9324	1075	18750	15001	16669	47738	99857	35079	60179	666692	26623	14297	19230	7385	22942	43603	36398	1018	12268	6472	7677	2439	447	99892	24437
386	1	1393_1	1	6	34.8055	716.414		69530	48125	66970	51533	60567	77875	70686	65677	65063	59460	58415	55271	58527	52930	52037	49713	59860	64235	65712	40942	44142	47874	49491	32913	63550	28046	33040	48877	41205	54932	50501	57587	69299	75236	56345	53781	60610	48423	69976	74806	66849	56264
387	1	1394_1	1	9	34.8506	577.375		81413	81968	74889	79571	83385	79730	86000	83593	84243	89568	80944	83379	79372	79142	102184	43484	66560	31973	44367	19625	61633	122775	64297	63707	42668	74091	39169	144255	35218	141410	38774	48432	57291	51770	156676	87637	103155	34115	37503	159194	110142	55092
388	1	1395_1	1	5	34.9634	632.393		42274	29340	58591	28369	37675	71147	42292	37200	30902	30009	22896	18065	53282	33962	5638	14541	46973	48696	46966	22917	63769	37511	32783	8296	24183	35980	27725	25412	24606	61006	28206	5564	18339	51524	44573	26623	66139	25197	26224	48131	47017	24458
389	1	1396_1	1	2	34.9634	881.49		5426	3032	485	475	1104	2095	5063	4075	4114	448	4452	4971	3768	3259	10953	1640	5166	488	1722	2126	5594	2389	7720	4612	4756	5861	16286	3937	2238	9826	8819	8818	7537	9825	1599	1585	5781	1275	8488	431	3667	6412
390	1	1397_1	1	4	35.0761	695.35		6715	6183	6030	5900	5745	6193	6413	6912	6433	6800	6124	5761	5891	5791	1802	4279	496	402	418	3028	2144	419	10869	2372	448	472	488	450	467	5602	458	1806	403	15522	12742	418	497	11413	420	13345	430	2584
391	1	1398_1	1	7	35.1212	720.445		132106	95326	141035	96024	113049	157773	136342	133907	118587	115820	97969	84975	135365	109195	101401	134975	145867	120007	125695	65716	97470	128324	78637	37702	92212	82266	90333	99570	72256	165349	80952	75868	108877	125499	134752	108026	186525	78957	76106	150686	149073	74415
392	1	14_1	1	4	1.84176	159.078		3345	15808	4969	23334	17553	6066	5455	3802	935	3468	7908	6177	7552	7284	2863	4016	464	455	17062	5894	2992	3659	3514	2938	9411	463	2675	19778	44007	493	42628	1886	14952	52787	31902	478	474	24974	52778	40821	2750	31064
393	2	14_2	1	6	2.01975	674.215		4253	1957	2000	4330	1856	1818	3013	3859	1439	4877	3707	1693	3457	3581	8015	7784	489	437	1126	1415	1336	3608	485	2470	464	6053	4907	6959	4616	1558	1566	415	2981	975	3475	4180	2793	1296	481	7375	1248	495
394	1	140_1	1	4	5.65945	299.077		62129	58465	58037	58788	60073	58151	48395	50417	58257	52495	56188	54478	53285	60063	82117	67001	24249	21626	54633	14789	48836	44460	95590	57296	16982	80798	15644	26254	18010	22019	11291	98179	21321	51866	96143	21500	97260	87413	20635	102925	7789	72178
395	2	140_2	1	3	9.42072	353.051		2252	11906	11708	14669	19194	19958	6461	9717	14382	19861	22657	28776	3481	4639	10451	1430	31292	20946	8769	8146	23598	6723	3948	35426	18478	2064	3714	11131	6158	14566	9119	26535	28432	1305	4390	33060	13218	5345	5160	38398	16025	31318
396	1	1400_1	1	3	35.1663	233.086		406	7989	7754	5302	8665	9020	1481	1549	465	496	6716	498	479	7793	452	450	407	444	474	1927	1215	408	483	421	478	4618	6707	439	23964	5448	21668	478	492	4200	9254	1612	498	484	19527	4538	431	1398
397	1	1402_1	1	6	35.2114	743.423		18632	5026	5878	11077	12949	6262	15773	13971	15126	16435	11956	15850	12008	8790	26073	3624	24251	2177	9845	4740	15534	25778	13085	31123	11484	31280	67008	10893	13238	43064	17542	35419	23722	10289	3880	23039	9271	12194	7820	2609	19024	20804
398	1	1403_1	0.972557	2	35.2791	1013.57		3177	1139	2239	2746	431	423	3563	2991	2866	2935	1288	2248	2933	1420	6763	434	3123	476	3106	2982	2700	3388	7266	3211	3660	2692	5680	4302	4777	3153	7497	7604	4729	5010	2623	1041	5945	3890	7396	447	4342	5509
399	1	1404_1	1	4	35.3467	537.328		17139	17579	20630	21437	16647	17472	16934	16273	16828	17496	16974	16679	23840	21915	24443	42932	27107	13708	12912	16047	21734	23736	38053	15056	11486	39331	35404	15032	15612	42241	24534	23826	16995	10394	24792	29273	21088	12785	11141	19857	11919	12591
400	1	1405_1	1	12	35.3693	773.434		21278	20785	23806	26377	24994	25962	39295	46265	54534	52843	56439	53042	17003	20857	112905	4869	60723	7219	16920	12143	30706	43264	40833	114403	51963	72985	155300	22873	26764	74440	27074	135603	104700	48841	5644	41237	13830	28689	17198	6184	64976	60405
401	1	1406_1	1	8	35.4145	723.345	S4:20	20376	17001	18289	18695	15202	15901	18618	19443	18723	18315	18438	19549	17357	15895	61329	106689	480	472	436	27684	26115	433	2967	9737	490	444	446	436	6996	4841	2905	44318	449	52805	28886	493	427	21365	423	87194	476	14452
402	1	1407_1	1	11	35.5497	709.366	S3:20 (5.5.10)	35842	34319	33324	36601	34677	37261	36607	39614	37169	39259	33725	32962	34377	31330	106173	97111	459	404	452	24534	20258	406	8105	14660	4007	423	32833	415	26404	60997	28539	82727	496	71750	52911	452	468	47585	460	52882	491	25926
403	1	1408_1	1	5	35.5722	683.401		26657	30707	26721	27024	32417	32964	32517	34273	34365	35356	35471	36176	24424	25827	56484	15247	45941	20824	31190	22587	27488	59760	34676	58054	28477	52081	58132	34795	29332	49706	36184	59399	51940	31894	18488	37220	35323	27098	24708	20101	40645	38998
404	1	1409_1	1	5	35.5722	650.405		41517	57246	63984	48100	63931	62068	48000	49443	43130	46909	35411	39023	43137	44593	24845	23672	49211	69924	65052	53365	56385	36941	55948	27099	45022	53775	19874	37288	46806	34875	65904	23247	24110	54635	56595	31560	41551	40211	42618	62765	26527	54636
405	1	141_1	1	2	5.65945	593.172		10003	4538	4394	4127	4677	4675	3525	3642	3922	3432	3605	3601	4212	4493	2655	2321	2115	3179	22934	467	1137	1465	8535	422	12088	14917	490	29013	4359	472	41427	480	478	3324	485	420	415	405	5766	416	418	448
406	2	141_2	1	3	9.4884	427.183		74769	73236	74744	73417	74996	75325	69299	69583	71814	69955	71250	74614	74548	71705	73981	64679	23934	41179	89760	146833	80715	36511	98027	136999	87223	63620	66322	54395	105134	56195	93643	55809	77265	74001	73537	73566	67613	79494	97922	48153	84203	86853
407	1	1410_1	1	3	35.7075	762.457		6392	27120	16323	13142	26376	19788	6615	8734	8563	7621	8179	8043	7075	17865	2392	3074	6841	8504	20849	6315	12158	12539	7668	3916	8583	25065	3307	3539	15351	8175	31955	6340	2367	18128	23969	8455	10789	16500	13896	13219	1799	7077
408	1	1411_1	1	12	35.7526	695.351	S3:19	48030	47216	52059	55237	55904	59564	52944	51102	54877	51507	52773	52212	46362	43611	356567	471609	487	467	439	96425	44234	449	6425	29778	498	489	458	482	39667	7447	25698	238269	412	46570	73707	453	461	62034	449	312051	477	37699
409	1	1412_1	1	5	35.7752	841.495		2376	1502	15758	14166	494	10743	20429	491	14798	11340	11977	3283	498	1183	9400	9936	475	499	421	2973	447	13896	499	498	444	39223	3345	1952	1587	3675	478	456	493	8282	449	1056	69197	4061	87746	2442	4171	13576
410	1	1413_1	1	2	35.909	701.413		2436	6072	2576	2855	6173	5008	2837	4861	4347	4755	4533	4849	2195	2213	7173	402	8508	1683	5551	2227	3592	6952	6335	11649	3888	11871	10329	2671	5235	6674	7174	6041	8708	4977	2505	6934	4880	2690	4740	459	4813	5169
411	1	1414_1	1	60	35.9948	709.366		2069472	1987225	2003822	2063728	2061610	2159316	2124288	2120033	2163687	2082607	2067324	2057890	1979108	1932099	3286064	4587093	7501	13000	16274	1884139	1940346	18634	777228	2308756	197181	20168	555101	9272	1422202	1589247	1221406	2809493	9602	3445982	3887249	12124	11483	1958366	22403	6961685	140935	2151392
412	1	1415_1	1	4	35.9948	795.491		476	2132	2626	2069	1672	404	3083	2238	2001	2119	1804	1801	3766	2978	5601	408	9504	433	8767	4124	3011	8120	15898	1845	10541	9735	14574	11599	6409	4809	15685	10939	13139	10084	2914	4049	20459	5507	24000	479	12321	4747
413	1	1419_1	1	6	36.2047	781.386		14722	15056	15032	18017	16039	15384	16149	17266	16996	16515	20862	16786	14653	14543	48032	126838	472	496	412	10397	31124	441	4730	8824	498	436	462	407	7948	5032	5635	7226	416	54234	57575	414	412	23083	482	79571	432	21424
414	1	142_1	1	9	5.70456	291.135	unknown	39931	41804	39753	33330	38746	42087	31684	32343	32742	29979	33668	34509	41004	34844	4064	3739	19060	32377	473	45870	32968	411	451	419	15829	492	175607	2602	485	434	444	1901	414	430	417	425	408	33307	402	494	417	13908
415	2	142_2	1	6	9.51099	299.077		40987	43761	42081	40722	40220	43262	36604	36591	39229	38476	38715	43319	38474	38109	43079	111209	108145	24876	32699	27341	73582	134679	9632	2514	70788	18331	145249	27909	10690	9375	34408	58202	29257	30310	5176	27318	3096	92620	29621	65621	17310	91433
416	1	1420_1	1	7	36.2047	696.421		491	11575	451	461	1173	3244	482	484	422	473	405	489	12136	5194	454	440	440	443	403	421	3919	2020	415	493	475	5191	454	435	421	20405	1459	407	429	9639	13931	444	1739	1627	1818	437	401	490
417	1	1421_1	1	4	36.2047	537.328		26742	34947	32879	38088	35168	36530	31959	31572	34720	34921	34436	35338	32587	33151	35814	28898	32422	29151	41424	36520	27590	37984	50257	44973	51009	54697	42508	34817	47843	51440	43207	30437	22250	31401	34421	21794	38274	35597	32255	33521	39463	23426
418	1	1422_1	1	5	36.2724	901.481		30456	6608	6475	6328	4140	5806	25458	23368	21683	16883	17714	14968	17130	10550	30854	3664	28070	10847	2074	9660	12062	13283	27580	29189	18119	20001	64133	18310	9892	9710	7207	13296	24693	18566	4773	12248	8539	6327	12992	1759	19437	21423
419	1	1423_1	0.959225	4	36.295	736.441		414	7511	3272	4271	7019	4924	457	408	436	405	466	457	47489	2381	468	8518	497	470	8623	446	1515	7124	404	417	485	7925	461	428	1772	18333	3323	1558	453	1408	12359	7739	1486	2809	415	4967	480	1036
420	1	1425_1	1	11	36.4754	769.438		144352	6338	1690	5944	4031	5162	90511	60397	47526	30105	21529	15536	44847	15675	93505	1300	95030	2260	2677	10577	15489	11656	30023	94187	27904	43238	631253	20168	11676	15173	6075	13662	38862	27998	1842	10894	415	5924	6095	1484	76877	18787
421	1	1426_1	1	4	36.4754	709.366	S3:20 (rt 36.96)	18101	16501	15079	16308	16612	15665	16775	16582	16015	16057	16837	16380	15525	14637	31361	54532	464	473	470	13366	23568	407	3359	10746	450	2064	2186	2007	11371	2358	7111	27378	1805	30464	24082	1258	421	18515	456	68958	404	14481
422	1	1427_1	1	4	36.6106	800.371		7570	6594	5761	6252	4388	4935	8780	8696	8663	7784	8016	7666	7548	6685	62565	86190	451	400	442	11081	5192	494	4184	15398	468	486	476	468	8392	499	1648	74320	404	9393	21597	400	482	6240	462	9954	478	11310
423	1	1428_1	1	7	36.6783	823.485		14664	9503	10124	12481	7600	6495	16723	14975	13731	14421	11431	11281	15902	12269	43242	3362	19484	465	12513	19269	15773	12560	42724	17674	18617	18447	34743	23932	26236	13569	41006	35484	25394	30260	13964	10059	33479	22312	35653	1359	22452	30727
424	1	1429_1	1	10	36.7008	751.376		5675	21780	35509	47761	61389	72438	5418	9865	6785	11057	13564	17937	6639	12936	18783	31456	4918	1530	3374	16168	35110	5211	4962	18913	2525	5128	4769	3084	51407	65455	46356	31700	6669	54792	69153	3339	3101	55522	2630	220655	2923	22968
425	1	143_1	1	9	5.72706	203.083		143758	89357	93403	82172	97922	99938	77787	77203	73060	72278	72463	80330	90598	84357	80635	231942	8154	34225	107798	60353	74386	40331	188153	212674	303268	140625	132911	49568	176436	23019	106970	108495	67334	358225	53530	17229	25001	319364	337713	56371	123319	111829
426	2	143_2	1	4	9.55601	401.145		19885	19794	22316	22863	23618	23427	18582	20255	18809	19808	20945	21824	18692	19861	1647	404	2546	477	2853	1537	7139	18672	4525	3584	38531	35788	422	2020	1306	1356	479	4453	20622	58392	33057	66817	43018	4254	1528	137172	43404	1664
427	1	1430_1	1	4	36.7685	923.553		20895	19338	16261	20139	19195	18630	21452	24471	23625	23939	20758	21038	19853	19330	8042	10429	16250	17360	16141	1340	3447	21461	14726	9634	18746	47232	14188	27266	28300	16347	47418	11837	12462	7471	13449	43543	10583	3394	11967	9711	24620	15871
428	1	1431_1	1	15	36.791	769.438		169003	6362	1711	5642	4149	2878	99514	68960	52562	33412	24184	15845	51753	18474	96092	1001	111251	2395	3660	12381	15731	11830	33748	99323	31696	47409	720737	24232	11826	12622	6408	19050	38068	29203	1798	11575	1325	6089	6637	1395	94841	19021
429	1	1432_1	1	4	36.8362	742.43		34494	31338	26462	24554	40786	53895	37021	35081	32394	32386	29331	29186	33493	24025	5699	5691	58904	51453	39212	10884	33919	26605	32668	8286	25878	31771	15735	22911	22736	35679	25819	5611	28475	19642	38954	37244	38783	19381	19219	48399	45171	31169
430	1	1433_1	1	2	36.9037	623.381		11431	10587	10260	10951	10423	10921	12244	11922	12929	12981	11822	11421	12624	10993	4743	2208	6928	7750	7834	9728	16844	9114	12501	9112	11180	12549	9995	8287	17501	13053	10875	2087	7443	10931	14833	7080	4924	13282	3048	17921	10191	5524
431	1	1434_1	0.991197	3	36.9263	909.506		15969	471	473	460	424	492	7790	5547	4763	1911	1753	1060	4718	1264	5821	471	12781	1060	451	480	999	477	2182	8646	2102	4060	73891	499	404	426	467	407	2040	423	424	483	434	416	485	431	7293	418
432	1	1435_1	1	19	36.9488	709.366		134307	129449	126070	135935	136662	136069	148863	149110	153807	153118	137537	134891	140707	119992	227744	368220	471	431	407	141916	112011	458	70802	79304	10847	469	20363	438	82025	112066	55618	158478	460	230207	194602	407	466	249060	451	514131	1915	143628
433	1	1436_1	1	5	37.0166	947.522		10806	35541	30152	35039	44711	48508	22157	26597	36666	54912	47296	58008	18909	23781	42095	3470	43478	1286	32568	14361	44516	65961	28957	84111	40473	110779	58172	17468	40487	150367	47716	93289	72152	52574	6597	87464	12876	38553	20656	1942	25015	72114
434	1	1437_1	1	6	37.039	784.477		112346	131379	102600	96943	143573	159566	128002	124138	127061	120398	140051	129434	95659	101920	89258	55855	182909	128029	131028	51153	63051	122242	84118	56903	100153	89513	75290	100175	77728	123004	90132	91192	162840	84009	152481	175824	140681	83320	72658	160301	155308	104337
435	1	1438_1	1	4	37.1292	663.427		3975	8645	3235	1708	497	424	424	444	465	437	500	427	12939	10660	410	9272	403	434	1120	7761	5703	7139	489	494	488	9247	4775	482	3228	1375	6778	487	494	4535	10536	433	9128	3053	9276	451	485	411
436	1	1439_1	1	23	37.1518	737.361	S4:21 (2.4.5.10)	320087	307359	289888	338758	308161	313378	328570	329109	321173	315781	323806	329328	309102	280941	1294221	1781394	444	443	408	390147	347294	1730	45554	214093	433	487	8608	439	148754	96245	76631	1021329	474	494584	419014	429	473	325647	1194	1025541	996	334430
437	1	144_1	1	4	5.79369	305.161		11595	2799	4488	2972	2926	4741	4173	3772	4285	3289	4209	2881	3588	4048	5356	10503	495	481	4725	80853	2520	5340	2934	20220	25497	4849	31231	2083	7672	417	3188	4437	18883	14085	18662	1580	2105	1876	2404	1993	3452	2286
438	2	144_2	1	4	9.57858	935.248		11246	11663	10232	10776	11760	12068	11301	11872	14464	12606	12956	12529	8396	10681	430	471	8861	5711	431	4705	18242	490	6526	460	3642	6290	8353	40539	9903	24141	4684	2846	24284	6860	19649	6618	18226	6972	2847	30537	2002	7173
439	1	1440_1	1	4	37.2645	801.465		7327	6535	7004	8673	7563	2532	14072	18755	21093	22658	21936	21803	5813	6449	43255	5096	21168	3121	4719	1452	9991	10488	14709	56182	17809	25517	67274	4852	11669	24010	8984	42692	43342	13544	2734	21645	1670	8575	5962	1826	27730	25146
440	1	1441_1	1	6	37.2871	718.43		150812	117524	160076	121121	144912	188765	159480	153389	148697	137194	140279	127201	143289	132444	120378	107652	178694	153121	162563	80380	105760	156303	104675	54350	114423	93956	102378	122038	97808	165083	101119	105867	158419	130910	171796	145795	182548	101140	102159	195334	167814	110504
441	1	1442_1	1	10	37.4225	855.513		25120	16549	26328	33034	29743	41076	49617	52075	63417	77712	67405	56760	6383	11115	167862	8867	79105	19063	35758	22261	23523	28673	133549	84438	80920	33408	67338	107329	45396	46872	54208	179539	147861	25646	10313	58099	48350	41486	49891	19141	99144	110727
442	1	1443_1	1	3	37.4449	768.445		28620	24786	28173	17388	32262	46544	29263	25399	23624	25031	21552	20807	24766	17943	17441	25192	17702	25683	34026	22345	23956	13154	25957	21092	34704	16604	15244	24476	21405	24359	25853	20039	14869	28896	18514	17908	20729	17316	21931	41950	18034	25965
443	1	1444_1	1	3	37.6028	923.553		11602	8909	7727	9091	8699	8488	9155	9940	10311	10455	8771	9700	9660	8245	5232	5773	6245	4963	9901	450	1612	8876	6992	9704	11563	26219	6479	9877	19674	6579	22408	5530	3914	6976	7124	22228	6603	2975	5688	6467	11515	13346
444	1	1445_1	1	9	37.6479	801.465		14159	9254	8863	13941	9092	3097	19938	23434	30556	29731	32031	33819	9937	10285	57583	4974	35553	3986	5243	3837	16886	22175	20339	75184	30570	40863	93309	8202	15349	35436	12204	64773	56234	21524	1197	31221	3205	13991	7253	3501	36302	33643
445	1	1447_1	1	3	37.693	650.405		8872	38532	18171	17770	34494	26164	10176	10273	7879	9397	6150	7265	11835	16426	3078	4714	10509	11044	25286	12787	17188	13515	11113	4919	8559	29583	4675	6156	19770	14913	37095	4841	2701	19807	27372	8957	14058	16739	15239	21639	3407	9753
446	1	1449_1	1	19	37.7382	723.382		154306	142080	130513	147024	143800	142997	154251	146715	152300	156203	141297	141279	149278	129056	171469	291733	1565	2380	4495	105292	122616	1650	68124	168738	10132	1808	30679	1900	105729	107452	93788	149154	1266	264527	343525	1095	2822	120222	2714	453705	4135	195512
447	2	145_2	1	3	9.57858	389.109		4997	5257	6166	5961	6341	6585	5380	4541	5340	5468	5597	6244	5589	5875	4528	2587	432	420	425	462	7613	411	1721	489	1408	2410	410	401	496	429	460	2381	469	2862	6161	2011	1478	22308	456	51118	2101	1207
448	1	1450_1	1	7	37.8057	871.496		25634	5627	4911	8283	4169	3430	16928	13942	16312	15351	13512	12634	14866	9966	29873	417	23668	444	5532	3268	13421	26130	15674	26512	13856	31339	71735	10741	9683	19013	9342	19972	24175	16446	1026	10740	5858	8688	9051	414	16532	17350
449	1	1451_1	1	5	37.8283	660.425		60963	42736	81508	42334	55702	97582	60676	49735	41401	43048	30861	16847	75666	47714	15867	54504	42650	83635	69891	50460	82436	31208	35710	14177	37938	38607	34647	15659	47536	93960	48355	14106	25416	67015	51100	15183	83242	42373	38322	81329	33782	18326
450	1	1452_1	1	3	37.8734	928.5		15521	14107	3287	9259	8323	7590	496	2065	3077	4920	6479	7936	1337	2367	9550	2389	2507	482	9002	2393	5317	10894	10752	8492	9069	7873	429	3342	7350	17188	23016	33460	14592	7298	6861	13893	9953	13757	12147	466	2597	16201
451	1	1455_1	1	6	38.0087	927.497		68338	38052	23243	31729	38687	38362	51530	44485	53429	48454	43962	42313	44323	34041	103354	20713	69907	9971	42309	45138	36222	39652	121320	71773	62299	60477	77854	58495	48084	38948	63878	73499	85401	67586	38740	32624	54670	38334	81020	15714	60667	87257
452	1	1456_1	1	3	38.0087	744.445		16772	9954	15832	11246	14539	20555	15994	13683	14467	13511	11154	11138	14258	11617	9033	12660	9268	18227	16219	10043	14678	7356	15363	2847	18585	6897	7268	7211	11120	8176	14533	9704	8068	18650	10376	6576	9079	9935	17535	7222	6527	12134
453	1	1457_1	1	3	38.0538	758.442		4244	17897	15738	17404	23188	24223	10084	12057	17185	26574	24086	30787	7563	9140	23024	2783	21855	413	14711	7927	20228	31120	14275	38997	15507	47289	17848	11128	19635	70704	25098	56764	46567	20172	4714	48567	7996	19893	8351	2182	13851	40154
454	1	1458_1	1	7	38.099	660.425		239732	178421	312780	182411	239656	392742	230083	190404	174230	177201	116622	104796	297772	189088	125084	363033	140266	209574	324075	178226	335096	166888	162853	71868	206565	178941	148310	204801	195412	330620	183695	110271	74572	301552	202243	103939	287002	154528	160571	320451	153498	116527
455	1	1459_1	1	3	38.099	695.417		4628	7354	5590	8249	9057	7602	8350	8008	10057	10687	7559	9755	4061	4800	7517	3077	8950	11251	7349	5027	5838	5559	10087	6807	5682	7302	4525	11550	7516	7521	7176	9656	7898	4206	5388	9356	6320	5570	8030	8161	9188	10510
456	1	146_1	1	3	5.90663	469.03		54760	20055	18565	22704	23260	24419	21889	19443	19418	16653	20031	20007	21234	19335	17437	14562	18479	23693	16787	12855	46355	22916	10726	16652	28225	11973	34985	15694	25114	19751	13785	13028	16288	15071	16861	22400	23107	21813	11294	512176	26489	13560
457	2	146_2	1	3	9.6011	385.114		20670	19665	21891	20360	21066	21499	20863	20259	23216	20529	22118	23941	21157	21006	5251	2560	20466	32071	8145	7832	3137	47520	37483	23952	13296	21307	27222	16427	19732	40611	37876	9583	18450	71403	36671	26421	2756	1058	52312	1784	6918	8271
458	1	1460_1	0.966765	2	38.1214	819.453		2177	1802	1655	1788	1707	1377	2049	1805	1868	1765	1601	1855	1811	1707	6819	473	3992	451	2312	2196	1693	1982	7370	2180	1861	3392	4362	3958	5246	1822	6808	6444	4723	4024	3295	1295	5527	4022	7130	462	4025	5215
459	1	1461_1	1	16	38.2116	723.382		93384	81262	74478	83596	85269	81032	81875	81278	83829	86934	81130	80004	80641	73804	199027	271790	427	434	414	103197	66957	413	31873	130776	6168	460	9396	433	102786	67549	55272	140105	443	160607	171706	458	455	118497	495	309744	2007	102674
460	1	1462_1	1	3	38.2794	748.477		62014	42980	68749	46169	54853	87465	65224	57080	53159	51610	40187	35521	73200	50060	33142	78724	44115	81213	67617	40430	80847	33654	56747	25889	60479	41663	37634	46758	46164	58651	50595	32890	21578	80986	50872	25085	51454	37785	47052	70581	30955	35073
461	1	1464_1	1	4	38.392	773.448		11339	4985	5953	6299	4701	4107	8855	6749	7113	6987	5289	5046	7849	6581	18855	3289	8940	476	7806	7857	7161	8422	20487	8722	9089	10362	15566	11125	14108	8883	22649	18022	13920	17179	9675	5058	16374	11231	21144	1125	12055	13926
462	1	1465_1	1	16	38.4146	737.398		5265	64219	86328	123688	148918	171258	2710	16301	21638	26156	30239	39963	20029	38264	28184	66049	432	438	1096	27710	58203	470	10639	54584	1750	1412	409	500	138318	264969	159508	59836	1374	107119	127074	454	468	156698	434	567429	429	57862
463	1	1467_1	1	2	38.4822	921.537		452	3720	2743	9924	9504	9505	10777	3838	11434	4250	10432	10180	10260	8902	4670	4847	12128	13828	4842	498	1173	7276	2488	3089	5343	14683	2229	14857	13723	8557	17373	5158	4416	4723	1966	13983	4115	1200	6442	1845	10344	9652
464	1	1468_1	1	11	38.5273	757.366		33679	21167	19135	30532	30213	30043	27931	29554	30373	29725	30920	29488	29607	25795	22531	83370	451	469	445	18538	6958	443	15006	36081	485	465	2196	494	10108	23520	9193	29873	412	57746	38916	434	402	27713	457	149027	406	30915
465	1	1469_1	1	3	38.5724	754.43		21792	17413	24255	18665	25460	35175	21590	18459	18823	19020	15725	13652	26886	18330	2325	3863	23897	27480	27160	12256	23353	17605	20818	7910	16153	14154	7852	15231	14824	20750	20754	2567	14757	21960	20170	17724	23349	11629	23270	20075	25242	16987
466	1	147_1	1	25	5.92481	371.062		4749344	4081319	3941146	4216268	4364039	4307611	3458635	3409892	3532886	3277573	3448331	3603221	4076201	4052126	3085411	2513787	6910085	6270334	3163870	3675496	7931677	4635321	1199586	2569278	3235633	1049622	4603261	2562996	1616177	4413282	2380738	3433083	4189138	717223	2613037	6104100	6318500	1839499	2159552	5938358	3842639	2874166
467	2	147_2	1	2	9.62369	431.192		35645	34600	34886	37249	37038	35393	34937	34420	37961	34651	35199	37155	33125	33609	46600	36402	34846	39864	26232	39838	21489	20049	69359	71316	56279	51362	56217	34583	41485	14526	54181	38329	21478	63098	28499	13318	40419	34973	74181	39233	38803	59563
468	1	1470_1	1	10	38.6175	726.415		84288	68313	63360	74526	66344	70203	96990	80734	114511	126765	103666	106088	81844	67769	135715	409	178304	4405	64955	51064	117235	175268	101945	210061	92789	231660	225576	89763	91165	218307	98183	137654	220092	105028	8393	144644	57501	70320	68572	453	131558	145527
469	1	1471_1	1	47	38.6968	723.382	S3:21 (4.5.12)	1710651	1468570	1477750	1516898	1504764	1558234	1511567	1501574	1437109	1480499	1509377	1443038	1481352	1405291	3729598	5535625	498	7786	4356	1448946	1167844	5672	715837	1095166	120201	433	296850	2751	1037035	1300467	915079	2961719	417	1928123	1880825	478	3704	2419010	11831	5219818	36809	1877506
470	1	1472_1	1	3	38.7683	725.412		114227	126416	90504	105961	95054	97529	129607	120549	167524	164555	133578	163285	118414	98020	194394	491	233068	6602	89407	71901	153831	224300	134152	267553	129713	302631	303314	118184	133796	282488	127724	250110	287170	148365	35789	191320	76918	104893	91370	427	172217	187323
471	1	1473_1	1	7	38.8036	325.218		13428	20946	19992	19081	20300	22835	18043	18101	23614	21009	20632	20605	20982	23725	11311	8204	37923	42327	42782	18027	15730	30569	28568	15491	38433	27309	17399	35953	19841	26759	26005	13232	38105	17005	15492	39423	34851	19579	45041	12074	43409	19838
472	1	1475_1	1	5	38.839	735.381		19173	17008	17603	18269	17640	18406	16390	17893	16093	17094	16770	17110	16882	15501	9929	18295	418	462	424	3031	39753	402	25985	6459	448	488	2312	422	2707	15967	1956	13952	498	6279	7881	457	492	8159	422	19953	453	8311
473	1	1476_1	1	32	38.8567	751.375	S4:22 (2.5.5.10)	2352193	2125367	2282515	2278718	2226963	2271983	2286847	2306081	2264279	2338269	2182084	2185477	2169145	2102072	4809421	6141276	8519	10899	15818	2667858	2912091	12964	775431	2541998	15419	10345	119850	9553	2251207	1036087	1457524	4419668	7237	5494693	4308585	9875	7902	2145178	25507	5180891	32891	2434566
474	1	1477_1	1	6	38.8917	679.406		188599	77162	81411	88183	55844	61030	146843	128278	131341	120858	111982	93035	135352	108110	191941	5429	273901	7476	80323	79970	142304	309130	149572	204363	138194	256542	532432	145018	95246	181710	86347	134660	266650	131948	33585	122812	104322	84828	116815	491	220482	151989
475	2	148_2	1	3	9.70289	375.167		12334	13856	14692	15435	15846	14730	11466	11631	11880	12646	12968	12868	12936	13250	436	471	499	462	13089	8868	24042	10970	3181	23472	8201	11457	12580	3943	4931	9731	5889	404	6549	10053	9622	44786	10081	15386	10631	6648	18337	3007
476	1	1480_1	1	6	39.0271	737.413		108075	50604	35802	37036	53697	50193	73940	64113	73119	67785	62263	54605	71407	49202	141079	37676	116408	19539	54755	80595	50552	42903	179584	87917	69460	90308	103612	116106	66687	56140	82917	84828	142959	74146	45734	47513	94120	51261	112520	17463	98592	103108
477	1	1481_1	1	7	39.0721	757.438		14081	63669	50537	62206	85993	91739	30706	42452	58043	80863	78459	97398	30138	34663	68997	418	84707	412	64227	23999	66104	117917	49499	116204	57465	171345	67914	33887	74217	286172	98117	184925	122844	72399	2507	147205	35808	69681	45457	435	47741	126892
478	1	1482_1	1	5	39.0721	661.412		23644	35157	35396	42234	47371	41708	37319	36665	47104	49002	47864	48139	17149	25359	33363	7562	49884	64239	43017	21901	27074	32911	52066	29996	53835	37164	22426	71043	32551	39230	37196	50356	42815	17282	27864	54773	42193	30407	43221	38906	44396	51011
479	1	1483_1	1	5	39.1398	855.512		9324	8062	10389	16297	15630	18307	22700	21159	27055	32072	30313	28360	2341	5399	80100	444	37208	2034	20307	8317	8752	11046	79172	39192	36542	13570	33441	47112	26966	22285	34571	98191	69818	13163	6191	24833	23594	20963	34766	5672	50419	62328
480	1	1484_1	1	8	39.2751	435.312		9091	15175	15219	18523	22383	21379	9178	10256	12194	12162	13848	14905	15136	14016	499	1369	464	451	5402	499	12253	7740	61741	2388	37436	22968	15044	1313	2488	2275	5342	1102	12726	4022	42399	4048	2974	1217	9203	3756	2364	3767
481	1	1486_1	1	8	39.3654	726.415		74517	64589	53979	63643	60134	63721	76512	67160	87603	89619	84291	84497	70307	59094	129585	2315	134628	2129	53742	38929	85576	130251	88696	152386	73285	183292	195578	53948	76922	195515	77994	148937	126252	102456	22596	91474	41459	67188	61170	9524	95061	116887
482	1	1487_1	1	4	39.3881	765.391		455	6930	8533	12014	14516	19096	487	494	1892	2382	2751	4373	2367	4490	9522	22863	490	432	401	5565	9479	411	499	6021	451	405	417	450	9342	8213	8263	14241	461	9755	10754	430	483	16883	440	64441	484	5855
483	1	1488_1	1	6	39.4329	737.411		6296	46991	36450	46649	63407	59493	11514	17479	30744	37355	41606	52495	16262	24328	71086	10289	29459	1440	74795	35095	29975	49691	85786	53454	41421	51637	3009	38525	61915	66053	117413	143356	92288	57822	50222	53644	81144	62175	106453	20371	28379	108153
484	1	149_1	1	2	5.99661	769.241		427	430	926	452	414	946	446	407	498	989	463	500	429	469	474	7207	484	482	493	443	400	442	400	473	1062	407	1775	464	416	403	487	487	451	405	492	414	447	405	464	406	442	440
485	2	149_2	1	3	9.74721	693.351		10660	9027	7434	7819	2277	2522	11666	11199	11550	11277	11165	11117	9844	7744	2943	3477	2171	1357	6857	15104	1731	3879	9450	1426	21526	33365	26679	438	18178	436	6972	1077	403	2594	456	34981	1846	1143	1416	454	6645	1680
486	1	1490_1	1	2	39.5682	711.412		1198	3739	3693	4679	5814	4122	1984	3236	4766	4950	4806	4671	1464	1835	4053	983	4421	5695	3641	2612	2062	2753	4026	3738	3987	3142	1903	6552	3472	4078	3987	5678	4038	427	1567	5035	4113	3684	4162	4820	4132	4532
487	1	1491_1	1	15	39.6133	771.382		42944	40209	36799	40563	43048	42342	36805	37263	40809	38885	41775	40764	40865	37033	46765	93085	445	480	492	21423	43867	413	17930	24975	463	406	2569	417	36954	35202	19527	33471	455	67228	56630	433	430	59922	411	270414	496	24436
488	1	1493_1	1	17	39.7035	679.406		330542	130271	143257	162644	103953	101015	251079	206205	240687	198023	195026	173100	254650	197779	365381	6000	379216	3048	116060	116520	232569	430909	236346	356708	175144	380443	818688	157913	189914	317568	171735	273334	308018	289441	65082	140960	146420	153424	187440	10820	290812	264113
489	1	1495_1	1	13	39.8163	751.376	S4:22	119301	103527	100559	106244	106454	110445	111343	110974	110690	107283	110229	110429	110217	98844	307371	482658	481	403	404	166936	136090	1331	47144	62757	1058	1184	3795	403	86407	35028	42994	221671	1055	339378	132261	1157	438	177097	406	303656	416	127151
490	1	1496_1	1	6	39.8163	770.461		151026	127055	150776	103710	183683	256306	142617	121265	113584	113539	105143	100141	142773	98195	72009	105088	100928	141165	210490	91495	132485	84240	108537	67097	134202	110636	89524	119633	110871	183158	111133	80542	64040	133778	106296	97488	119246	91396	81207	248715	95996	98096
491	1	1497_1	1	8	39.906	737.412		123975	63700	53478	57047	51341	54973	96394	81650	92926	86704	80574	75479	95582	69774	207840	33574	134202	12229	62352	103269	70119	70055	224430	119203	96175	119392	161014	120724	107478	97725	145620	162038	160143	148425	72939	60123	133462	85838	179054	22532	128718	148055
492	1	1499_1	0.968738	3	40.0186	1015.58		6360	2569	3393	3787	3726	3742	4197	3447	3487	4036	5475	3396	5541	3726	11104	1314	4602	424	4859	4495	3895	4325	9692	7540	6335	5479	11281	5461	6380	8746	8791	12437	9504	8539	3207	5311	4953	6453	10380	1135	6785	8662
493	1	15_1	1	9	1.86235	302.136		71937	151419	143346	147508	165440	153280	72269	71738	71435	72399	65424	70121	143872	133774	70296	236264	79529	48448	215633	61356	186699	152608	59767	55398	73068	95705	103680	83565	172005	207925	158253	68667	60292	175225	156942	102116	205636	128980	86504	122763	68715	31548
494	2	15_2	1	6	2.08358	697.204		94849	101282	91868	98454	97255	98278	101040	88628	86812	91721	83856	92091	106292	104180	15134	19788	97106	154744	48128	39034	108579	80804	57724	36053	75478	55459	71878	52141	61838	55440	47421	22520	88447	192107	146792	68519	67010	36998	88803	96573	63621	73369
495	2	150_2	1	3	9.7697	271.083		419	2577	5175	6247	4520	5335	1158	972	3878	3712	4818	5377	1221	3847	7379	435	3232	496	5642	1224	4758	16067	3965	6820	4580	9093	14039	1104	5912	14760	5960	11776	10082	5853	416	5848	3723	4251	3236	437	1259	8265
496	1	1500_1	1	11	40.0412	959.594	S4:36	1258681	738010	696132	894572	611596	640669	955953	996223	1170116	1101897	846346	915179	714101	974014	1243879	1245770	1173908	916459	768448	970096	794222	857506	1137497	985139	1226125	979275	1094676	1132142	923357	491594	954611	1026199	931598	858155	971387	1030510	777189	921379	1007711	748473	1136681	1160309
497	1	1501_1	1	6	40.1088	658.409		83945	61979	103410	58871	86042	140584	75778	61595	55432	51652	46419	40607	99189	65125	31805	54393	90251	137943	207710	63754	94175	96715	58613	27658	88840	117030	61821	112243	62570	116219	63190	29547	52550	83433	58989	67274	145854	51701	108266	125318	72509	41553
498	1	1502_1	1	4	40.2838	704.413		2435	2002	4268	449	1418	5614	1283	1063	435	1328	404	483	4252	1200	449	488	11736	17869	28037	2495	4651	15911	2796	429	9589	15727	2606	15841	494	3904	491	455	4889	1395	431	6385	25705	494	15628	415	8908	474
499	1	1504_1	1	5	40.3459	1013.57		10971	4860	2920	5740	3821	7650	7469	6676	6870	8855	7806	2739	9711	8798	15029	2179	21958	4260	21648	5645	8231	26404	26308	8835	22339	32425	34776	28628	13841	14781	21320	17401	39409	16693	3680	17670	39605	9218	47719	453	27760	12484
500	1	1505_1	1	55	40.3612	737.397		14214281	12890418	12941890	13208274	12789748	13006079	13363035	13104465	12822111	12887783	13029685	13096147	12722364	12268029	17821865	20237005	98461	171546	282487	12684676	11829250	212251	9370000	14400788	2334700	386302	5535723	109699	13677449	12922570	12428939	16538764	127392	18814739	16418624	184182	210854	14717204	342092	22517975	955381	15468142
501	1	1508_1	1	9	40.5195	765.391		122261	108344	114759	125947	109738	122476	116799	110991	125407	110746	115800	107634	108606	105613	201923	311488	450	436	485	92472	150584	405	45624	151159	463	424	4833	444	137453	44209	88099	174994	491	402985	288629	442	412	95020	486	245837	468	165344
502	1	1509_1	1	4	40.5938	824.49		18563	7015	13440	13217	10170	12756	15058	10362	12329	11694	13366	12049	3331	10976	34519	11659	20567	4685	16730	18138	12238	23894	28274	19472	15222	25390	37740	23569	21869	24927	30302	41135	35732	22751	10042	16259	28512	18116	28013	4666	26899	17445
503	1	151_1	1	15	6.0328	341.089		238236	217924	244797	252639	265683	252935	171680	182405	195558	193958	202976	236635	201783	216812	120989	202374	3837	6558	78610	91125	230071	341744	436545	136094	306647	322691	257832	204134	253843	378984	206686	161277	84103	209174	450980	164369	231973	55322	254753	209911	180877	161528
504	2	151_2	1	6	9.83409	373.15		12566	14532	15484	19177	16641	16134	13475	15204	15355	13657	16846	17434	15411	18585	476	443	431	471	479	457	79041	3756	15825	409	37462	29444	493	421	496	459	494	430	1443	11576	16193	15298	1939	1107	424	198495	105410	483
505	1	1510_1	1	16	40.6331	779.407	S4:24	13555	125531	164416	229804	260824	322679	15634	31346	43790	47433	62971	76132	49194	80971	89563	185799	447	472	1480	72897	157841	428	15078	96555	428	480	418	439	354264	250901	294323	182882	412	279442	239753	436	442	305813	412	778735	415	102601
506	1	1511_1	1	3	40.6331	746.461		54334	35817	56408	39121	48357	72216	50386	46951	45998	39682	42943	35649	61804	41811	25452	36912	40692	76868	62851	32600	55209	29163	45199	23615	51229	40090	32515	40502	38854	41750	40499	28406	22629	54917	37394	25508	39834	30298	43887	55021	25694	28400
507	1	1512_1	1	3	40.6947	277.181		16497	25514	23855	26665	28635	27516	19108	17923	22543	22510	26160	25239	26883	24179	19096	23151	23260	21174	31493	23139	22978	25777	19888	23326	20862	23096	15494	23044	24493	26559	22253	25069	25924	21712	22591	25831	23828	22835	27520	24217	24927	24297
508	1	1513_1	0.996746	3	40.8027	824.49		24409	16180	19186	23187	20405	24793	27897	23808	30962	33549	31544	31177	14642	16153	62996	10839	35960	6307	25818	18424	20218	27172	57041	44907	33678	29642	51068	41516	33740	36289	48547	78375	65932	26210	9880	33580	34917	28746	41071	10560	49308	46902
509	1	1514_1	1	5	40.8468	737.397		22320	1576	406	13615	13720	498	7321	3539	8598	1472	441	10421	9712	2308	472	435	2269	2345	3072	14347	182256	1510	33799	411	464	3709	468	404	13066	2551	8593	4272	5584	211253	6503	2921	434	11540	2938	404	1176	18180
510	1	1515_1	1	2	40.914	1013.56		3300	450	475	416	1017	2595	1560	1278	3237	2369	2520	2448	3066	1003	3702	432	3132	411	1176	1164	1272	2626	4723	4522	2700	3176	4264	3188	1443	4377	4090	4547	4132	3693	442	2866	2690	1296	4900	470	3298	4025
511	1	1516_1	1	9	40.9366	765.391	S4:23	85842	72151	73522	81942	76835	79005	77523	76505	80273	76726	79630	77724	79881	68939	268572	373419	490	414	449	155226	85882	453	25217	116890	468	434	1552	470	146662	30120	52410	238068	430	239832	138439	462	484	105746	432	192423	434	92987
512	1	1517_1	1	4	40.9366	756.445		57619	47047	65696	51236	67850	101136	51905	44572	48912	37688	46413	40590	80862	48925	6895	10724	73722	72953	70159	26663	61862	47734	49135	16364	32388	53582	34345	36056	35066	81446	44439	8050	35679	52490	59692	50023	69516	32271	43222	75348	67397	39147
513	1	1518_1	1	13	41.0037	695.416		82829	84966	73170	91431	78723	67528	86303	84197	105854	100374	91092	96873	92246	79413	85838	76333	101413	115333	67877	68018	72037	77515	101084	85754	87316	93875	78678	132941	70143	71600	80919	106151	78247	65469	76793	97132	84038	67999	98851	61866	117687	96164
514	1	152_1	1	4	6.05123	390.134		1500	13072	17544	22336	21923	24322	3917	4560	7723	7196	9646	11833	5267	10863	31385	2781	9186	493	40865	21864	17433	45931	23530	15934	10434	19326	5780	14826	26593	17355	43076	42942	39817	21564	29024	14812	62473	26890	51246	8360	9706	34122
515	2	152_2	1	5	9.85021	733.099		19797	458	4009	8272	21990	449	15935	8811	27272	425	8546	405	1171	16333	5993	1869	13545	23106	11564	436	463	491	5703	2287	2270	499	424	15430	17173	4133	475	18456	3121	5125	3475	3663	29420	12677	475	32169	11067	13999
516	1	1520_1	1	5	41.0713	883.542		20698	10293	21029	25409	23540	31473	34568	35801	50591	52135	49862	44849	5159	8228	97392	4714	63472	11946	31754	11765	15940	21516	85989	76331	47973	24373	64477	57455	39958	38667	55444	124836	86487	19966	7272	45017	30559	26789	39923	12276	82927	77809
517	1	1521_1	1	6	41.184	1011.55		49145	17510	21287	23415	16699	23936	25188	21514	39071	26894	31090	30039	34822	23786	64509	13592	40138	3815	22946	29083	19619	26990	79278	53919	38413	42355	63236	45489	34356	43638	59850	75380	58957	57323	18807	27697	34855	29628	63156	6174	45282	67388
518	1	1522_1	1	9	41.2066	844.498		219647	153482	197010	174115	209065	267113	203773	185493	218568	170384	200397	192984	219401	181014	138572	159440	263034	197773	218088	89971	103592	195568	129007	76225	135396	109997	127010	162097	115923	235638	136721	147153	214826	157122	223368	209812	228376	126701	139314	257769	247266	153546
519	1	1523_1	1	3	41.3194	682.425		7656	2014	3321	4241	1201	2671	5392	4219	5787	3884	4200	3305	7052	4645	6401	496	10136	430	1491	473	6339	12139	5180	7943	3851	9303	23484	4551	2674	9203	3576	2411	7098	5553	431	4055	2613	2731	2497	418	7607	4355
520	1	1524_1	1	40	41.4083	765.391		1854356	1508820	1462936	1606520	1521188	1617247	1570441	1504601	1735251	1531827	1603810	1601203	1610141	1500323	4417559	5886072	5144	8298	5746	1762322	1518687	5278	630903	1185004	8593	2632	68467	3398	1360227	677501	921953	3437523	2924	2439241	1815463	2367	4443	2230573	12386	3479539	11896	1903885
521	1	1525_1	1	4	41.4295	883.542		6385	4580	6585	7863	7174	9587	10642	12774	18772	19116	16553	17063	1492	3193	23486	487	34297	5835	17143	4775	6017	8814	42613	31826	26233	12172	33804	30836	13312	14289	24424	30116	49926	5599	1871	23506	16651	8017	22331	472	45046	28860
522	1	1527_1	1	7	41.5397	785.469		35599	75777	65595	79401	91606	107026	44855	52320	82950	104699	92267	122568	50625	47842	82000	12063	116269	5399	81875	30385	83193	144650	60031	167847	63874	215248	142044	42948	95789	292650	125296	190959	139913	96112	24610	185665	45952	75785	55403	12689	72447	132172
523	1	1528_1	1	6	41.5623	782.461		101763	62640	99587	65706	87351	144285	78180	65963	73139	61316	53591	51056	106155	65108	34365	93030	50272	71162	115586	70818	86004	43888	75086	49575	82222	43207	41319	64209	66712	88952	82926	48153	36983	106162	60507	37067	72178	54350	90909	109770	52180	63750
524	1	153_1	1	4	6.06999	529.156		22739	13461	14685	14548	15319	7528	4219	3482	4506	11929	4761	14954	5600	4838	408	420	488	1781	11521	17718	41271	13320	18682	8520	12373	16752	3381	9019	2614	3333	4141	7188	18644	21109	3737	4656	15653	14040	20723	24144	427	18268
525	2	153_2	1	3	9.86631	471.151		16566	15957	15514	15373	16989	17619	13714	15353	14966	15501	17357	17350	14244	14698	1727	1072	13834	9810	2574	10155	33996	2805	23719	3091	5743	19085	22680	25724	12788	13872	12037	2844	18285	27522	41477	6971	27997	10104	13889	21912	2793	6286
526	1	1530_1	1	14	41.5848	695.416		86070	63503	50768	61845	46110	28330	49155	42900	66808	51147	46055	45793	84591	72767	45252	82897	55866	68190	40700	50651	48355	58891	64470	41140	46334	68883	53200	89328	46602	38326	63206	66796	35663	48265	68197	46042	67296	46300	90433	27763	71734	49096
527	1	1531_1	1	6	41.6525	777.392		26855	19240	20129	19491	19233	19895	18836	18389	22730	20389	19854	19379	22723	18452	47650	122386	475	440	434	12808	63254	425	23066	9670	450	478	474	448	8962	11087	4979	55343	492	28482	21259	412	421	21123	434	47372	460	12356
528	1	1532_1	1	2	41.6751	1023.61		1158	408	439	479	449	1216	1366	1495	4205	3241	1855	1897	405	470	6091	433	5835	415	1064	439	430	466	5818	5911	2509	1295	4334	2954	1531	2966	2153	7123	4018	487	438	1294	450	417	1231	491	4357	4276
529	1	1535_1	1	29	41.9179	751.413	S3:23 (5.6.12)	660398	524742	501229	599658	550538	559369	537908	548835	618692	544167	537337	560524	560353	510836	500063	905103	426	486	2371	422229	432232	2532	517731	984604	24176	493	93164	494	775685	517439	782672	627650	1253	1199977	1077865	482	1291	851635	2343	1544757	13615	974803
530	1	1536_1	1	3	41.96	746.461		119508	80452	98417	68598	112115	162085	96453	77629	80468	73856	55838	60461	96334	66345	49466	64377	99931	135028	135160	81578	112830	59138	87654	45364	101227	78833	61253	90565	64660	109537	77477	51440	53299	86870	64001	62650	89825	51273	76659	115248	86607	65310
531	1	1539_1	1	7	42.0709	793.423		23280	18562	15048	17979	19450	21113	19268	18725	19274	20038	19890	20033	18912	17604	14701	30769	495	457	455	5055	36636	459	9855	17542	431	440	428	458	14265	9636	11397	13183	434	52733	17910	453	404	11956	415	31772	427	20628
532	2	154_2	1	5	9.9298	809.177		84886	96697	98155	102780	103546	99309	84117	81969	83574	89301	93743	93232	95169	96146	63705	64256	88379	96038	103061	12466	100085	95681	56846	66578	76262	86878	49159	89590	88205	123456	47519	86824	46825	43087	39450	89689	100375	94281	52439	93368	81719	86988
533	1	1540_1	1	5	42.1385	792.459		14716	3245	1442	3480	2212	1602	7413	7027	9365	6951	6065	5502	6460	5805	10664	498	14919	1651	1223	1472	5970	14500	6693	15441	4519	12683	33879	2815	3401	9156	3346	7199	9640	7774	1062	6579	2538	3025	4287	453	11162	8415
534	1	1541_1	1	4	42.1836	777.392		12557	9865	9512	10752	10855	10379	10034	9693	12913	9938	10820	10739	9877	9659	42541	93909	492	417	455	10415	24474	492	5053	10719	468	441	447	414	3053	5327	2374	41025	443	8581	9443	447	499	11003	426	29417	414	4672
535	1	1542_1	1	2	42.1836	695.417		8631	7662	6098	7243	6475	5676	5321	5518	6847	5328	5088	5742	9448	8828	5006	10744	6227	7649	5972	6959	6602	6673	7021	5691	4676	7516	4597	7121	6142	6564	7226	6871	4693	6598	8641	6318	7531	6585	8192	5968	6715	4862
536	1	1543_1	0.956861	2	42.2513	277.217		6296	1130	1283	2391	497	419	1869	3873	4316	3599	2876	2838	3576	2927	5964	435	6819	444	1021	1071	3217	5438	3576	5777	2976	5377	19409	1676	1498	3062	1307	3904	4547	4062	454	2504	1383	1035	1615	438	5190	3718
537	1	1544_1	1	11	42.3866	751.413	S3:23	75327	56389	63073	65332	61489	66707	60972	63491	73813	61358	64999	65478	58375	54734	130378	195684	412	436	423	93505	44850	495	40332	94697	4127	408	11644	470	128130	62436	76164	112344	477	127718	89147	435	480	132573	462	183373	1366	104389
538	1	1545_1	1	4	42.3866	765.444		99964	43665	31897	34369	43923	47296	60985	55013	74410	57439	53439	51004	62220	43649	119686	33082	102452	16968	33100	56327	42181	35316	140360	95266	56979	70617	103690	66443	67564	43324	87213	84718	89437	76644	44203	44669	73801	39760	100304	2724	92793	89522
539	1	1546_1	1	4	42.567	802.561		5386	107862	129856	100693	92191	88161	100061	80461	75390	89776	44343	35417	95655	122269	148079	78959	413	14368	15945	108716	82648	448	33235	159517	412	484	435	435	101053	18525	135413	112717	446	132568	83401	478	487	150242	401	140491	410	109893
540	1	1547_1	1	6	42.5895	634.409		208906	129167	210897	124077	168856	274200	153796	124403	138938	109539	84777	85177	197753	129739	76284	137995	120855	182411	200067	163840	231879	109625	134886	68668	137556	132096	93193	119787	132384	198245	143444	72591	56348	209894	150644	63276	150998	103047	132004	224802	113180	98948
541	1	1548_1	1	5	42.6572	822.474		21823	12414	11611	15766	10711	15418	13998	14651	25188	16370	14839	16205	17202	14542	44576	6975	29911	2792	17020	18536	12245	18634	50037	26895	21372	26914	31925	28927	23429	21031	43308	51759	39618	32637	14756	16710	32532	22969	45180	4805	27672	41799
542	1	1549_1	1	3	42.7474	915.382		438	11741	412	443	476	439	416	491	491	471	11501	465	421	438	17066	21290	497	459	447	477	12381	439	433	452	423	456	492	424	19928	463	13292	21237	411	18038	444	400	477	489	494	21590	434	11290
543	1	155_1	1	2	6.08886	1097.23		1926	2999	2635	4811	4282	4401	5725	4712	2477	3972	4041	4718	4378	3944	1043	442	1390	1464	1584	450	1491	414	470	479	3789	497	7094	489	478	5277	1222	1122	472	495	478	1758	477	462	406	7937	2363	1226
544	2	155_2	1	5	9.96269	333.156		8214	5201	5454	6256	6153	6301	5419	5070	5193	4590	5164	5647	5408	5392	463	483	2437	1888	1098	6807	15392	2738	7089	3025	4624	5470	414	3468	2894	2480	404	467	2933	3773	7774	9700	445	1338	403	7669	1529	431
545	1	1552_1	1	3	42.8805	998.577		7188	2906	5418	3880	2243	5591	11724	6390	4986	13592	5332	5911	6270	5772	11192	2016	24461	4618	19631	11678	4540	20855	36234	6575	18864	22574	23897	25276	17784	10938	31673	16496	33491	21450	4954	21523	21971	14160	36801	1847	26492	21077
546	1	1553_1	1	47	42.9144	779.407		7783798	7582581	7122021	7384237	7181031	7556786	7311417	7470093	7684228	7888658	7410280	7501271	7049876	7327356	11476808	13503473	100795	138704	197939	7974072	8070138	119044	5032353	7753987	226826	107197	1239054	112374	9677860	4679798	7206577	11943073	104684	12060749	9712469	107191	118646	9334540	290612	11473286	338765	8892663
547	1	1555_1	0.997292	2	42.9828	997.575		24882	5349	6426	8244	5180	6585	9288	6696	8173	18520	7251	18541	8273	6589	30845	3517	30494	6082	24149	18070	7034	26035	43738	11811	30420	27956	40490	30451	20053	13935	41263	18274	41978	31559	6737	26829	35593	18357	46301	3030	32977	30966
548	1	1556_1	1	2	43.0185	712.415		1413	1182	2314	2378	1015	425	1120	490	1116	1106	427	461	2456	2525	429	479	2723	2659	2694	425	448	3287	959	471	2549	2665	1151	2902	439	1206	2373	425	2255	472	1105	2456	2486	475	3322	492	3047	482
549	1	1557_1	1	8	43.0572	847.395		236414	279068	252506	267771	263239	280550	206138	206307	263419	253045	249399	268355	262786	259510	236423	274601	7138	9672	15109	244397	248055	8868	217579	253484	14276	6653	84256	5860	248008	262856	268792	261001	6354	243298	234324	7348	7406	241748	25771	249740	26826	237832
550	1	1558_1	1	3	43.1235	851.516		18570	5079	7379	7077	5138	7108	10866	9903	11838	10142	9804	8886	11971	9366	19251	5450	15275	1422	10122	10714	7488	12390	22654	17411	12406	16181	37272	12696	13822	16181	24188	20256	21546	19785	6565	9776	17196	10529	22851	411	18850	14452
551	1	1559_1	1	3	43.1912	695.417		10839	8896	8456	8954	9283	7380	8015	6760	10848	9577	9791	9801	8909	9323	6002	7779	12109	12414	9984	8032	7617	11088	11019	9024	10618	11188	8363	12426	6251	8178	8989	9549	10729	6866	8769	9515	9574	7472	10469	5465	13134	7971
552	2	156_2	1	3	9.96269	501.162		9506	9544	9590	9546	10660	10733	8961	8850	9013	9555	9328	9632	9213	9723	459	481	8240	7489	1364	7183	15834	437	13706	2163	4149	9274	10318	15813	7063	9033	7883	427	13023	12784	19109	5843	16176	5573	9375	12268	461	2443
553	1	1560_1	1	9	43.2588	821.469		132535	75131	69053	74319	67155	88572	90818	87795	115523	92520	85251	90711	91335	81334	216905	20498	155627	10904	75284	101662	84365	89255	271805	134796	116474	156846	187700	146083	124209	119915	189718	231819	181566	154569	78078	79973	148339	108506	236993	42675	154522	189391
554	1	1561_1	0.997968	6	43.4392	807.49		124787	56076	73719	82114	59214	79187	74504	77764	89488	92992	77191	81078	93253	79319	204021	76536	103437	21622	85604	107350	72811	95209	204903	120772	105376	109702	149774	132815	120920	110607	201692	245836	205677	159454	77830	84297	164942	120756	179724	40227	127100	150668
555	1	1562_1	1	9	43.5971	809.497		43809	13353	22920	24230	13552	23300	21689	20727	29593	28994	24781	26034	26377	23560	69658	24495	33951	2890	25790	35846	21953	28733	67403	36125	31020	30678	42419	45230	40354	33603	64690	81605	69957	49173	23029	23427	55292	39336	57595	9978	39561	46883
556	1	1564_1	1	2	43.6872	802.561		3751	70244	90491	82180	90882	89424	81287	75975	57004	103996	13096	7150	87072	106492	124630	62187	464	475	493	91791	122134	474	114618	106008	425	400	411	484	91599	482	107521	106521	479	94746	86626	414	449	119553	453	82185	500	104688
557	1	1565_1	1	5	43.8451	853.522		20724	8393	12929	11784	8453	11462	12428	11106	14748	13796	10355	10720	12130	11136	33094	8954	19176	3809	12726	10239	13287	16336	27165	21741	13389	20186	40456	14614	22340	18461	33221	39855	23737	25161	10450	12112	21787	17288	27912	4654	24672	19170
558	1	1566_1	1	10	43.9127	784.477		316828	256187	386759	237577	326531	468929	271715	233982	238454	209775	179892	174853	348680	258166	137526	315853	192737	277308	401402	220892	367456	199578	230388	116464	238444	242077	172625	208805	255411	382217	247184	144203	110053	341225	264944	150112	302844	214943	205349	455624	181822	177818
559	1	1568_1	1	2	44.0706	760.56		18056	14123	12680	10233	8715	7259	16410	15394	16799	18429	8087	11879	6692	16699	14532	13421	12642	9615	9932	10869	9264	8487	16378	13453	16495	12296	14545	12272	11891	2335	11571	15035	11549	14134	13459	14446	2645	9215	11280	4769	15802	12570
560	1	1569_1	0.995371	5	44.0931	852.52		19651	8952	11641	11943	8931	11503	14171	10920	15724	14808	14259	9285	13692	10544	37958	9011	20143	2317	16415	14713	8980	15933	30762	24584	18001	20150	45351	15613	28837	18616	40265	40457	29713	31552	10611	12184	27731	19428	31776	3157	27222	22142
561	1	157_1	1	18	6.1981	371.098		31045	25215	24330	27200	23992	27222	25357	25782	22184	26806	24756	25189	25026	25782	3949	5720	1939	1208	2725	18240	69696	181585	52020	21286	95624	11248	22185	13286	8566	5079	9477	4054	7488	25070	128360	39673	39517	3361	101561	33614	11273	23660
562	2	157_2	1	4	10.0356	403.16		52709	50723	50744	53665	54251	56895	47652	47460	46634	49673	51144	54341	54269	48785	88968	63850	35162	45642	32958	31073	149580	44461	54101	45715	26068	62176	32802	48456	63428	57681	46743	108718	24661	44099	43204	30210	29186	61615	44154	64653	27356	46674
563	1	1570_1	1	6	44.1607	861.41		20322	12750	4989	17161	421	5325	7708	6724	7467	10451	2904	15925	8273	8430	36447	54899	475	470	463	17411	28561	406	9230	34111	476	485	480	489	489	410	7243	23874	482	5071	498	500	474	422	464	47216	487	33048
564	1	1571_1	1	6	44.2285	805.475		103064	75853	72258	76807	73230	81250	83565	79209	94681	91502	82067	78500	83094	73369	171546	52140	113332	36056	81889	90307	77492	109652	169981	116465	88320	124992	138850	127244	101570	116550	136499	177461	182496	115093	68050	87035	141160	94083	139316	45145	125846	117276
565	1	1572_1	1	18	44.2735	765.429	S3:24	165350	151026	146890	160843	146077	157227	143105	152580	168875	149102	142597	163739	136223	139452	169252	207473	428	1511	420	198627	102769	460	37309	97516	4967	489	44005	425	128256	71710	123114	84487	485	168446	66169	481	463	396669	476	267683	493	382168
566	1	1574_1	1	10	44.3862	807.49		112752	68976	91369	93012	76694	84958	98924	85866	94007	90020	88439	96488	99885	90727	184543	38487	139099	36135	113142	120607	82876	125175	219817	108015	112714	130664	167301	152501	114180	152350	192100	227050	184578	138998	84662	97867	192767	118978	235517	45382	144717	139245
567	1	1577_1	1	6	44.5442	872.53		61361	56164	82210	61007	71843	95627	71465	64395	63083	57492	56875	55179	73940	62584	33023	60159	51542	97244	78545	44321	77117	40832	63837	37847	68376	52124	37880	47536	60870	58224	62376	42501	30208	83940	60208	34923	54333	50927	58617	94975	30788	46165
568	1	1579_1	1	9	44.7019	793.423	S4:25	61933	50888	49496	58438	54258	56957	57708	53998	62217	54652	54599	55333	49692	46885	181491	264681	467	453	489	102067	54738	415	28053	72663	459	442	1231	489	168836	21300	60553	151261	493	167297	86647	414	425	132469	498	132073	496	86408
569	1	158_1	1	26	6.21553	353.088	chlorogenic acid I	10626386	10212391	10578311	10968882	10931282	11183607	9443161	9594544	9659264	9507776	9771573	10073207	9564938	10005063	6936374	7428443	1249859	1555664	12997288	2372157	780671	1518273	7509693	8915462	9544697	17492701	8356794	5143495	15461062	14129947	16512618	9323441	707718	15889435	4137715	1662997	951576	8446519	6539445	2757334	7516084	7460693
570	2	158_2	1	4	10.0537	1056.36		39259	22930	24170	24018	23502	25645	25774	24225	25136	25972	26358	27264	24372	22973	17791	19515	22295	21764	35507	3623	440	29687	19199	19631	20908	32278	143939	25119	32576	61885	19609	4183	1658	52890	19004	60908	2059	420	19251	478	54261	1552
571	1	1580_1	1	2	44.7019	769.512		230984	151044	154939	206194	128420	160226	193411	238038	258077	240817	142452	155808	130345	186273	262866	222008	221813	174989	168915	207529	167601	172742	261291	210864	261668	185423	190144	208616	196723	89288	211843	205743	165371	138845	205502	182072	155426	198248	197723	163478	218138	224551
572	1	1582_1	1	8	44.8147	759.472		77667	61366	59787	64576	59322	62427	68686	62147	70622	67190	61582	64216	67826	62923	143679	22077	97660	14617	81663	79589	66722	75832	172369	89002	73268	106932	113620	92871	102043	88449	155835	166034	124128	125145	72691	65398	136520	89527	163546	24230	98158	118735
573	1	1584_1	0.996078	4	44.95	849.5		82637	47695	45671	47960	40583	45573	58825	55027	62688	66320	58929	55566	57315	44927	125936	31194	80382	7938	43343	56770	53163	47736	130581	92049	67306	89535	136010	62982	88830	66877	119155	122945	99838	107534	49489	48425	75334	60105	117387	16938	78847	106387
574	1	1585_1	1	23	45.3559	821.454		257507	193850	183681	200937	189166	197683	196612	202068	208253	193873	188476	191946	179516	177939	175164	329782	458	400	462	62409	309272	434	182309	159768	8122	1064	29341	408	296237	130584	258952	170856	474	466691	152832	478	488	267421	420	305300	2355	306455
575	1	1586_1	1	7	46.1	821.543		876824	704553	823961	651260	588491	656708	569269	809117	716419	743276	691397	677892	486948	763835	851116	930839	861833	722489	703133	926762	661616	632128	716954	695513	833690	754768	564887	817105	856487	261647	856278	836401	692194	770841	802669	894287	612933	741425	650465	582921	851773	631521
576	1	1587_1	1	17	46.3482	807.439	S4:26	146974	120896	108835	126563	110320	125893	118273	95144	119925	129695	116191	105271	109292	101413	258312	337309	401	411	408	168995	98090	458	27630	63566	453	419	5014	413	203776	19298	102207	122927	415	232398	65060	411	459	388102	444	199974	450	269799
577	1	1588_1	1	5	46.3706	760.477		61431	60258	86109	53278	76505	123269	64394	48668	48867	44220	35935	32314	92293	49243	25595	50416	46621	76345	89800	59220	110482	47597	57958	25330	55401	57729	27429	44181	51385	98866	61751	25382	24332	87952	67677	25863	71605	39743	52672	96002	35848	39301
578	1	1589_1	1	4	46.3706	835.521		50290	33393	42008	49056	35487	47088	46419	40522	46969	50377	49074	44924	54735	43300	111647	29873	63202	4291	63877	51893	50257	56107	99931	69466	58058	62244	101077	57849	92542	64008	153519	134288	103355	103529	49698	48472	98085	69088	120679	22643	69365	87351
579	2	159_2	1	3	10.0537	689.23		8612	6933	6583	5851	6575	7620	7140	7494	7295	6933	6952	7126	8323	7332	427	1873	1392	23884	424	5997	12165	3048	6075	481	1678	1680	497	3736	400	1713	1710	428	3172	1060	3857	2464	4482	6541	2020	6842	472	3807
580	1	1590_1	1	4	46.4834	973.609		41376	18566	35063	29581	14331	14281	31780	36474	31158	57294	14443	31995	14169	69074	34043	46528	31200	28801	19321	15438	12490	23728	32384	23821	28054	42287	40544	19552	32372	17955	25703	32390	46652	45073	42426	23969	19157	18971	26711	11678	32515	15256
581	1	1591_1	1	4	46.709	833.506		61174	46594	48697	52200	46948	51594	49993	48273	55644	59404	47178	52378	55123	44056	98687	31191	68241	22226	55504	48163	53185	68026	93417	77951	55562	77362	97951	55638	83723	67803	106409	88960	80284	89677	50364	46906	77726	60661	87803	27959	73635	74830
582	1	1592_1	1	14	47.002	953.547		903299	836106	847651	797142	751924	773754	831806	824477	874223	904779	851945	823538	859152	800375	962780	967691	773713	765125	695525	789099	702195	797572	921233	767661	936914	820231	812473	1039001	778716	731194	745016	1050614	912127	801204	821159	738321	779129	795191	839266	693049	903460	874494
583	1	1593_1	1	4	47.0246	1021.54		57960	60984	62369	63742	62495	63513	48635	50121	60305	60940	61279	62228	63208	55611	54227	59505	59537	57694	61778	57438	61275	58880	56831	58346	56183	59220	48611	52453	62678	62162	62638	56800	58244	55441	61031	58729	57148	59273	59441	60609	56782	59110
584	1	1594_1	1	7	47.3177	811.522		75106	70967	66243	72451	69672	71201	66931	65711	78392	78796	73883	76322	76992	65427	87588	82087	74862	76662	53107	57035	47483	84758	64412	35436	41490	76482	60406	104548	47022	84379	50091	99971	93412	51733	73933	85242	83423	62044	52850	82482	74579	60343
585	1	1595_1	1	3	47.5207	973.575		8153	6633	6129	6036	4357	4621	5118	6309	7174	8201	6486	5859	6632	5389	13150	2000	11155	2011	6255	6198	7947	11566	13046	10887	6329	13107	14127	6728	10487	8986	12919	11926	9545	9807	2970	4514	8180	7179	8861	1394	9055	8847
586	1	1596_1	1	15	47.5432	763.464		259614	245408	245350	253190	237308	241218	253564	234239	255682	286651	253983	254743	270554	228848	223888	211640	291340	320917	225807	226556	221603	247066	245277	188733	184260	282965	218345	323647	231957	142261	239280	297231	269991	225908	247775	160951	233342	198132	235419	211588	255626	257083
587	1	1597_1	1	3	47.611	847.557		18353	8333	9499	23029	11970	6410	13130	19374	19546	20258	11747	15031	7348	19017	17709	31922	19383	20579	11392	17789	15972	15867	21541	17962	22747	14763	33581	17161	21267	5726	15127	18001	10959	14260	16253	18886	16057	24236	17847	11551	18875	18210
588	1	1598_1	1	3	47.7914	974.615		8975	2708	4283	3236	1948	1860	3227	6550	5463	9161	2954	4806	1455	6287	10589	10893	8444	6763	2572	7107	4146	3437	7106	7072	10225	6249	6771	4512	8411	448	4552	6217	3095	7215	6643	3229	4293	6995	4393	2072	7304	7220
589	1	16_1	1	8	1.86235	329.087		15366	11726	14988	15010	23660	18574	13740	13909	16750	10680	13290	12028	15526	18246	16129	21965	3243	8591	23563	9057	9068	22145	6438	25253	6066	8983	3697	16599	27241	4047	2218	4477	35885	7307	23333	18933	34233	5078	3176	13403	57302	3219
590	2	16_2	1	5	2.09961	517.164		9985	9196	9456	9071	9541	10534	9148	6238	7315	6686	8135	5944	12733	9827	15053	90960	432	488	1305	6680	4463	4426	455	2541	3300	419	1765	6440	26413	495	453	16897	32475	433	2652	460	6233	10927	7309	455	22485	487
591	2	160_2	1	5	10.0711	358.197		9497	427	15047	16907	11997	16826	7101	8055	10649	459	12743	13030	7934	8506	2706	5443	1451	5767	8508	9919	1115	12788	14002	3890	9696	485	8854	6722	9414	11267	4057	7837	10808	14614	16485	6802	10275	13466	14705	2393	3629	18814
592	1	161_1	1	12	6.30649	291.135		40610	55134	58429	54339	62773	54146	41865	44099	43749	47859	67922	56808	57449	48010	3157	1206	42896	59830	415	24706	266472	400	403	407	7949	437	99691	12471	467	472	493	3121	1863	427	443	428	437	151374	465	498	462	14812
593	2	161_2	1	4	10.1061	996.336		27783	19069	18269	18887	19243	19150	19485	22227	21226	22414	23038	20801	19183	19952	12548	10857	12597	11751	26094	12532	15723	4052	4165	9072	7156	1525	26106	17326	13070	34677	2833	12774	4684	4653	4877	4439	20350	56296	5057	27125	21987	52367
594	1	162_1	1	3	6.30649	471.172		5096	5103	4696	5105	5435	5166	3945	4190	3582	4394	4766	4593	4705	4621	18468	22795	441	430	498	14520	20278	435	3880	35364	457	435	418	472	19358	4840	2760	8792	426	6507	15573	467	433	26336	406	19967	478	11792
595	2	162_2	1	4	10.1421	437.203		10310	6736	7082	6743	22889	22368	14167	18370	16039	17799	17009	17412	12553	17337	458	405	434	448	3390	28540	28357	5542	66610	7966	8040	11623	1202	9587	26639	14601	25629	432	8863	9362	34694	23540	42643	17174	12785	26454	5573	17845
596	1	163_1	1	4	6.32759	393.176		27848	26869	27354	28577	29962	28313	22214	24313	23511	24353	25831	27824	27103	27319	451	409	499	459	26724	19036	17912	6233	23619	8049	23083	21936	3053	19691	483	53268	12419	479	33277	59351	14044	30216	14070	1179	5944	1087	34996	14166
597	2	163_2	1	8	10.2049	497.225		37916	35917	35693	34999	37913	39773	35166	36984	35090	37618	33918	35561	34484	35159	4707	15348	423	1470	425	3306	32931	9854	9206	3554	53594	38176	410	1130	1685	1387	1938	10933	8946	39206	45459	28926	3951	1578	479	230657	210109	1772
598	2	164_2	1	3	10.2499	533.13		13217	13894	15077	13594	14133	15231	12744	11691	11426	11082	11836	11132	14042	14860	8582	8685	449	483	27647	1782	472	479	9988	19963	13300	59300	8687	3451	35786	16561	53475	8152	486	50876	1705	407	499	7802	7371	415	5655	4270
599	1	165_1	1	3	6.32759	658.156		6777	2760	4616	9206	3555	3053	3257	2386	2644	3204	2554	2577	10332	4981	9802	40288	6483	4345	2547	11371	10104	14156	11667	408	2127	428	4545	7485	2013	8319	495	4038	3201	4682	19761	12620	7306	14912	5715	8860	2082	3797
600	2	165_2	1	5	10.295	445.135		15175	16058	18350	18524	19142	17374	16054	16685	16470	17163	17803	21459	17513	16289	426	70673	452	67816	1764	407	439	2665	412	1326	422	1690	499	419	1308	1939	448	490	459	488	431	1512	5765	489	413	1768	456	412
601	1	166_1	1	2	6.39527	561.11		3204	1630	1299	1232	1295	1488	1539	1749	1623	1531	1343	1270	1433	1792	1150	426	3855	4164	2886	1197	1469	3313	1350	6230	495	429	2118	1506	431	408	458	454	1926	1548	4087	439	1477	3613	1032	415	470	450
602	2	166_2	1	3	10.295	200.075		11478	4683	3985	2177	425	486	13092	11413	10953	6759	5649	3634	19219	14549	31692	2662	13405	447	1524	11873	3793	21004	11796	24437	12638	9163	64347	8431	4262	420	421	3024	9369	4979	4487	2504	23844	1543	8127	440	52245	4083
603	1	167_1	1	3	6.41779	341.088		51572	47025	48341	48527	51557	49920	42294	44238	48080	43876	46172	47102	44605	46608	20700	40479	22942	32417	53899	16550	38789	54292	52173	30146	47922	44324	27624	43852	49858	68968	55354	28377	20235	40482	27470	33253	23655	39007	46673	13995	17571	55191
604	2	167_2	1	4	10.3171	403.16		5121	4370	4097	6706	7341	5989	5261	5570	5946	5854	6380	4901	5647	5674	4158	4051	3053	3706	2584	5231	12340	2555	5382	3906	12876	5831	3981	4627	3857	4048	4051	3788	3174	8103	2947	2038	3727	3365	5846	67979	11569	6364
605	1	168_1	1	4	6.44036	345.12		20886	22997	23675	25146	27494	26677	18987	17693	20548	18440	20489	22038	20808	22714	32904	31595	13303	15092	38785	42048	15380	21554	39534	8614	18531	35927	14798	25647	17889	18713	31499	24704	16851	22299	22769	61765	10885	10319	17036	10379	9372	9136
606	2	168_2	1	3	10.3562	919.251		4775	4232	4099	3901	4546	4336	4370	4700	4727	4674	5034	4491	3692	4367	415	414	5344	2722	417	419	2232	476	412	484	475	2060	2431	11746	3131	4618	1311	430	7301	2323	4710	1575	1991	1951	473	16345	489	487
607	1	169_1	1	3	6.44036	469.03		6712	495	449	453	428	428	425	445	410	452	458	428	467	440	3798	494	4749	4828	484	430	7198	4719	475	7335	422	473	462	479	400	4204	3159	3983	3837	493	3258	480	4089	4335	3244	128981	496	4347
608	2	169_2	1	5	10.4504	444.167		12002	12356	14074	12515	12048	12186	12131	11680	11722	11319	10989	11933	11315	11100	55501	41823	7489	4421	23856	100810	6880	3539	21399	16361	11217	19239	8571	2498	14321	1377	6356	41856	2327	15554	5249	2310	2386	1582	2052	3110	21981	3301
609	1	17_1	1	3	1.88294	104.035		76820	67489	116700	97935	181339	123467	94614	101780	84026	58519	122367	76489	98434	97825	67153	56751	109990	101764	93384	122080	166920	135253	88760	76981	28876	171419	57150	81051	108794	72403	53621	47540	64886	102149	194566	90426	65831	73125	57583	195018	60707	149786
610	2	17_2	1	5	2.11544	533.172		1824717	1779042	1874214	1874147	1883921	1934791	1674948	1581730	1701984	1706433	1788074	1990870	1830283	1777428	984398	1268124	1598353	1878378	2239391	1939603	1221175	2043128	3113008	1153251	2088768	2294710	1714463	1859239	1809033	2041021	2614674	1364622	1484640	2846351	1869455	1770838	1402083	2481789	2607098	1204735	863311	2175917
611	2	170_2	1	4	10.4711	567.209		16185	14295	14696	13695	14743	14932	15092	14344	14072	14921	14838	15338	13316	13920	31123	34614	14470	12060	7124	10159	16599	14236	11117	26722	10533	8261	5543	11721	10529	19194	11527	93271	15518	13929	11887	13525	16723	18356	11352	15453	7744	20068
612	1	171_1	1	3	6.48548	707.183		171689	132741	462	129716	142583	139885	132819	139636	135701	128119	127031	127389	402	144523	487	476	50344	47160	475	96449	42610	183525	585822	415	491	272816	460	1066007	447	450485	435	414	454	492314	174560	34849	54457	139584	408219	91393	492	255530
613	2	171_2	1	2	10.4711	359.134		1879	2131	485	2379	2412	2184	471	1844	2046	2022	1960	2134	2327	2148	499	432	450	425	1931	485	1243	4127	454	1165	1577	1734	1552	425	1892	3200	447	425	420	422	456	1491	3406	1558	478	2114	430	465
614	1	172_1	1	8	6.55307	387.129		62508	62670	63695	64769	66308	66261	53202	57149	61258	58676	67828	64920	60287	65951	23056	4097	5935	6414	45165	11181	48553	58097	98398	13333	28331	83961	24615	48278	59084	126221	25048	420	39942	48496	122411	101587	114986	59707	28685	58611	79016	59725
615	2	172_2	1	10	10.4927	499.24		59179	53357	51179	54677	54784	56949	56662	53874	55699	56794	54541	57636	52243	51485	16323	60733	4598	44347	3377	21425	180709	26997	48417	26687	98728	92387	4013	6252	12650	5048	9457	15201	27306	51077	56361	44882	11792	8392	9008	131917	308717	9724
616	1	173_1	1	7	6.57566	515.141		129248	105446	107640	104951	105512	105974	103352	104598	107006	98656	104165	103024	102320	107173	19042	40254	66500	85615	69538	44159	152234	89624	168027	42685	88466	106509	59285	153702	71994	69544	71250	19282	48633	320532	108600	40044	35209	229503	120585	99011	38052	97217
617	2	173_2	1	3	10.4927	161.082		23824	21523	22265	24602	23768	26014	21632	20837	21604	20157	22864	21175	22182	22284	25221	16348	30361	33492	25777	17878	18801	52013	19221	25339	26483	20614	25356	25189	23996	27945	23185	27800	34093	28414	29229	32121	35097	18306	24955	26014	22502	18335
618	1	174_1	1	33	6.59818	472.245		676933	599116	625634	613063	606594	619666	633656	651052	674563	642620	673757	663435	614483	610155	267458	371329	88836	59825	921210	791852	168636	321692	654766	62985	1298352	1119697	2381868	464962	649100	38040	331181	120723	151574	460394	224803	2677168	61882	60325	254331	55582	546176	67030
619	2	174_2	1	5	10.5141	947.246		13623	11604	10302	10868	10458	9411	13255	13132	11818	12512	11980	12193	10963	10623	435	497	78755	71988	53566	403	1071	402	7339	23483	42529	476	446	2329	11414	466	97633	2136	436	452	41625	48754	7432	5975	62905	431	4372	9296
620	1	175_1	1	9	6.59818	371.062		719144	619769	620392	667019	686461	692936	581081	577836	575090	566976	601662	590896	591245	604233	751822	508932	973932	1017880	389378	1186962	1124894	907744	418867	1212941	613068	207432	578149	586920	447214	870021	651912	832964	747115	183795	660454	482774	835668	632274	800735	1093444	619037	663009
621	2	175_2	1	5	10.5357	949.263		67157	73829	66162	61678	70581	71148	70004	71223	72559	76539	78364	69412	51215	57856	475	436	51468	31752	7475	31512	146381	10457	91939	4514	17965	56802	39826	159143	50705	80456	32900	1007	84382	67620	247548	35060	163364	28801	36053	108409	10286	26140
622	1	176_1	1	4	6.62081	570.214		8288	2621	2870	3257	2786	2773	3831	3259	3469	2715	3227	3126	3320	3087	1271	1981	496	404	3825	2632	429	1925	3040	458	8475	6432	15319	2004	6776	439	1566	482	487	4148	447	9078	425	407	1170	9161	3704	437
623	2	176_2	1	4	10.5357	509.224		44079	2811	9349	41684	44027	42774	3154	42577	40568	42878	43752	41415	40377	43474	4071	2044	2146	5247	28255	1490	40622	4427	41576	1465	25846	40342	2237	2695	79979	42856	4090	25636	1784	45059	473	98633	18151	26084	4016	44397	24267	46968
624	1	177_1	1	12	6.64338	903.241		121982	64444	64691	57328	59244	61668	83713	78768	75506	75960	72220	67560	69517	70286	169558	142239	134311	163640	106738	408	2571	16484	2447	2499	34881	107776	3734	547830	2449	41270	32112	411755	310542	124162	44440	77497	9733	9408	65665	12306	5835	5070
625	2	177_2	1	3	10.5357	429.14		16377	16730	15576	14883	14913	14004	16509	16794	15464	16323	15480	16774	14630	14527	3987	54654	1069	40458	1107	9832	444	5291	19422	27868	3075	2192	3075	1649	9986	2651	7190	2098	1579	5660	2405	1857	414	1108	6018	1118	3739	495
626	2	178_2	1	4	10.5791	1110.53		25530	23884	22653	22785	23310	21762	22109	21485	21451	20882	20710	20756	23522	24628	14926	23993	5331	6057	24963	11662	19636	6921	8008	5896	14594	9202	3239	42347	44064	10964	9738	7417	5313	8391	5618	4081	6455	48575	1459	152463	48641	58661
627	1	179_1	1	3	6.64338	533.13		26458	19859	20144	20519	20041	19864	20085	19460	19955	18990	21422	19285	20322	19875	12938	11546	471	497	33869	2301	489	402	29373	28586	16374	38954	452	3462	98929	4255	110724	11041	484	17980	4166	404	439	32301	20546	490	5915	13924
628	2	179_2	1	2	10.6016	700.261		2384	2005	1737	1881	1989	1814	2385	2003	2007	2055	2567	2011	2240	2460	3889	5840	487	1917	5987	7758	417	465	10693	452	3349	4387	487	2502	6707	1487	7419	2582	430	5961	1021	2859	465	420	6647	438	2150	1137
629	1	18_1	1	14	1.9198	228.064		184242	184728	189398	183840	192371	197993	171238	183209	171571	177571	156638	184958	181344	182087	118195	169644	236290	191464	128518	39662	132591	346663	60996	45505	159587	112663	108106	298229	158925	174044	165814	191054	133840	56875	180740	125035	163793	123664	103146	237097	240438	98744
630	2	18_2	1	6	2.14639	609.188		464837	494663	498188	503595	518752	524194	428864	418628	441082	451244	457571	491304	488854	502097	290815	630142	315978	632175	474329	412798	379699	429139	448324	315835	552693	536040	330983	427213	697783	410293	435498	245206	409193	433945	449708	373248	410184	561627	442245	348120	241415	304325
631	1	180_1	1	19	6.75605	343.104		338781	339521	334929	355226	382236	367405	303480	325657	313261	315574	343668	351205	340261	354093	95516	56455	60038	68879	436101	35310	299562	174628	233868	112283	358361	594657	234873	119522	135744	71364	73119	45977	62079	73360	110889	355594	192079	32741	98085	185167	133867	73778
632	2	180_2	1	2	10.6467	289.129		484	1189	495	1123	442	439	474	431	453	464	455	1090	435	1105	482	486	5283	8117	412	1084	1795	2525	1463	412	425	483	440	2146	457	456	418	450	434	494	1260	1149	1027	2062	410	1868	433	481
633	1	181_1	1	13	6.75605	263.113		45054	39010	51495	52348	51088	48601	38494	39286	40085	39430	39830	45226	47443	50027	460	12678	15370	177028	428	32571	28850	5883	31637	3327	432	437	456	14370	4575	2876	1211	1415	9813	408	8535	11247	11609	51865	21309	35158	457	10790
634	2	181_2	1	3	10.6871	1152.55		6129	3764	3773	3963	4069	4168	4102	3607	3830	3864	4011	4490	3667	4229	5649	5133	1071	2082	458	7530	401	449	3734	1038	1703	439	458	6700	4089	467	2929	2106	1146	11668	3591	444	492	13466	1686	12691	3335	1061
635	1	182_1	1	4	6.75605	519.172		19616	16822	18200	18069	18394	18692	16289	16644	16204	15765	16943	17094	17130	17551	7408	5532	489	1384	28500	4918	72490	2010	37127	448	25154	18926	2162	74157	33892	1098	12708	1638	437	1071	1277	1877	469	14582	1926	29455	4854	47530
636	2	182_2	1	5	10.7044	700.646		18514	419	10804	17623	18212	17274	443	5095	8971	437	14009	24468	1861	13387	6095	12563	15220	9281	10141	975	21223	401	18410	12931	23679	468	7634	416	9311	1948	434	12141	4659	404	22167	24258	17907	33397	3392	39768	5512	18924
637	1	183_1	1	3	6.75605	526.193		1048	2727	2944	2332	1787	418	2879	4361	3403	2741	3366	3026	2164	3566	448	4022	8754	5380	2645	425	431	4678	406	470	447	465	10294	12083	1854	41110	447	435	420	11785	2734	4251	498	421	8774	445	4970	2754
638	2	183_2	1	3	10.7044	697.235		19273	17147	17982	22749	20540	18362	17718	17234	12862	17857	18895	18913	15197	15351	17464	16634	10129	13812	8169	6096	26688	15975	11301	4261	10278	12856	15701	23559	8177	16780	10526	32325	30259	20663	19614	21667	22863	25843	18229	23036	3269	19010
639	2	184_2	1	4	10.753	319.14		5162	4386	5859	4658	6571	5085	6394	5259	6272	5263	6610	7624	4531	4644	5270	2702	418	498	417	3918	7986	6477	12029	5926	22363	9334	1287	1369	2555	1361	2101	431	7064	13442	7779	7307	4544	443	1807	12350	37259	1636
640	1	185_1	1	4	6.75605	385.078		38135	62019	63719	70998	85526	88092	44434	57538	67933	73753	92505	103204	37002	43727	52860	28580	147873	121224	44085	64267	177429	77437	6551	102997	54509	5142	31081	31655	24695	70036	32973	143722	190281	7479	32257	191222	173620	2899	21054	148631	59190	60601
641	2	185_2	1	7	10.7688	474.177		20380	20256	22909	22050	19279	19159	18449	21378	19123	21035	22421	21237	20680	19149	177434	180775	3078	10890	37721	169896	15012	4544	36172	16849	34439	25232	9336	6843	34949	3556	22250	97913	7043	37935	10335	12500	4079	2749	7910	6374	36043	8458
642	1	186_1	1	19	6.84625	377.101		148276	135866	140530	122410	138521	136795	129530	117588	120216	123272	126552	138798	119123	133671	184912	72633	2603	7830	146755	273607	230495	14064	196544	6700	167524	257622	1170	180865	164136	3333	188816	479	8200	4182	445	489	2279	236611	8547	255855	151507	232318
643	2	186_2	1	4	10.817	414.673		474	442	465	482	416	444	1132	410	1067	445	434	412	496	1240	12899	15217	408	446	3230	459	6924	423	7618	446	474	411	405	15904	1125	415	4269	7305	410	1159	405	476	430	9394	485	2851	8337	1084
644	1	187_1	1	7	6.86878	443.192		168452	142597	151950	142508	150943	153116	149029	150637	151562	147700	149239	162689	145681	144349	83832	125131	122999	247566	46398	42953	190246	107390	115314	131086	46499	96058	129338	47179	125420	214242	90171	197833	53721	147666	154319	107783	133780	58210	85134	160822	46813	97274
645	2	187_2	1	4	10.897	977.256		912704	874816	859597	889064	1014927	904993	966562	996345	905325	912711	932267	938948	868669	870423	318478	423118	400886	421644	317931	411993	1270865	880483	944326	367071	712535	679638	671709	551073	567524	602652	595368	625493	822677	1156995	800986	659293	810903	761119	1017557	1212394	403360	1327221
646	1	188_1	1	2	6.86878	541.16		436	463	443	441	429	466	467	498	494	416	493	480	493	451	413	462	439	442	448	485	432	438	482	469	412	444	453	408	450	472	454	433	412	480	458	409	456	499	461	7565	494	441
647	2	188_2	1	2	10.9129	965.258		440	445	403	476	1095	498	431	430	442	1205	1042	1298	467	455	498	497	1318	3853	420	431	424	1444	1326	422	401	424	436	2343	466	420	469	445	463	496	474	989	453	6441	417	2123	432	1011
648	2	189_2	1	3	10.9289	479.12		5394	5064	6267	5869	7623	7167	4688	3182	4494	4648	5341	7116	5839	5674	2109	1290	425	401	1690	3250	4471	4275	423	2231	13804	2212	4836	4118	11349	5456	405	442	429	423	414	1405	13746	3859	422	20562	32310	2649
649	1	19_1	1	5	1.9198	317.039		55450	50482	52576	52494	51477	59626	50629	52398	51470	51040	56132	58918	46352	44483	83479	73255	37227	36497	75495	71226	43862	66438	38364	93835	83311	41754	69481	49321	60807	104256	68004	61886	86432	47186	41811	87630	64806	87495	56399	42036	79194	57104
650	2	19_2	1	8	2.17692	489.183		105453	113781	160361	188477	167636	170588	115110	88931	76394	78701	127502	129018	162840	169706	12950	101854	53005	99875	91871	35948	39570	75848	53995	47434	56139	56535	43598	58796	112056	46215	43953	9589	14625	70456	65809	20002	36544	128272	32720	138842	72524	69484
651	1	190_1	1	4	6.91387	225.077		9871	6668	5803	6189	6426	5723	6887	6688	7079	7232	7699	6159	5928	6659	7145	2010	498	444	2059	1201	14289	12398	5403	8314	1510	2361	12714	2168	1325	5053	1366	2612	8978	3399	13005	17674	15860	9571	3780	1784	2362	2359
652	2	190_2	1	4	10.9978	765.428		5556	3848	4372	2825	2205	1419	6446	3953	5779	3609	4269	4331	6506	5298	11433	10281	438	485	4232	4803	13223	7527	8760	2746	7763	8677	4576	6022	483	1000	454	6968	3077	411	3567	10933	8403	2584	2898	491	4257	2174
653	1	191_1	1	3	6.93647	329.088		10923	9774	8412	8046	9214	7561	8878	9064	9919	9877	8153	7922	10381	10725	8758	9060	2133	2377	3424	1939	10442	4400	5234	3141	4788	8173	4039	2163	5245	5680	5254	7005	3126	18627	17149	21920	5235	4833	8123	11210	5964	7975
654	2	191_2	1	3	10.9978	471.208		2452	3179	2965	3231	3590	2987	2737	2529	3060	2953	3318	3300	2915	2852	4520	26672	475	420	1888	446	458	1911	457	3803	3736	3535	2101	432	1578	468	500	21177	467	3993	405	443	435	13262	2629	1868	403	469
655	1	192_1	1	2	6.98155	371.062		90563	76234	75863	79618	81939	83609	73645	72150	83526	71121	64394	69751	74055	72398	87775	49624	89040	94301	57360	166303	132595	86602	50480	163382	92078	28768	89738	64574	54710	88003	76978	81129	95741	19609	72225	71523	109989	44440	84649	174751	88162	95204
656	2	192_2	1	3	10.9978	421.114		2122	4129	2910	2661	3050	1458	1418	2740	3929	3108	2803	2997	2167	2760	420	428	487	407	489	480	3049	5888	406	14152	2989	423	420	5009	2686	4508	439	481	456	469	436	436	7365	5179	412	16815	1386	467
657	1	193_1	1	12	7.02665	321.146	C16H22N2O5	143302	138119	141952	135424	137552	137428	132361	144666	132795	155935	174664	145159	144685	125896	50097	24847	90684	100516	3960	105179	492364	11040	5253	469	88693	3885	206832	87000	3564	485	486	90270	48487	404	444	428	427	110516	490	2502	401	82940
658	2	193_2	1	3	11.0931	537.219		33424	34539	34868	35165	34935	39658	34715	33121	33516	34530	34022	37938	33235	33752	53691	44361	19301	18297	58720	27958	15107	11188	16700	80150	48033	28561	54842	26406	114214	34407	85400	26265	14048	13402	6323	18546	29640	34032	15049	30319	46725	14787
659	1	194_1	1	13	7.04917	285.062		718781	662036	702896	678715	683465	683881	628399	655656	625800	638393	655636	630947	677543	679440	507808	1420360	1804190	1939454	266251	492941	374121	1229372	241607	168199	266207	280618	326549	573755	197483	537104	244650	735064	335430	969503	375187	275394	364988	1753767	134117	651667	110223	220191
660	2	194_2	1	5	11.1123	359.135		48430	48040	49588	50684	51098	59489	43418	42608	47106	47381	48219	57567	45392	45742	26385	28796	28988	41561	52255	42891	60748	30708	53852	46841	50488	42770	51540	27050	45863	43055	36799	42092	37552	68212	39738	15270	42365	40895	74183	87061	21446	43725
661	1	195_1	1	5	7.04917	413.167		93153	99271	100638	110435	102706	106133	87155	93607	98928	93158	101177	96662	97024	97655	51873	168465	13079	109708	43390	80567	42480	24003	51176	83705	80843	70711	35775	30224	88462	28752	77423	20624	36301	33019	30703	43884	38130	27721	35335	41764	61808	30303
662	2	195_2	1	4	11.1123	949.263		14062	13610	9565	8979	2935	12684	14429	10420	11310	3740	10647	8177	9754	9931	469	469	10155	5580	2083	5057	27503	460	10929	472	3108	10397	13630	23413	7134	11189	8856	493	9685	16821	64671	4829	26140	2480	7006	12312	466	1056
663	2	196_2	1	4	11.1321	857.235		8236	7901	7937	7607	8171	7196	8287	7946	7241	6373	8447	8545	7992	6455	4881	2848	5121	5277	1865	411	4815	4027	1990	3720	2729	2618	3689	5112	2635	6347	2473	5989	1977	7091	5935	10924	4371	5198	4465	11279	6559	9356
664	1	197_1	1	5	7.07176	465.127		493	425	486	426	486	412	992	450	414	470	442	479	498	482	451	458	1817	2625	493	447	497	470	429	410	461	461	472	464	420	488	441	419	487	3812	454	468	442	479	450	10011	412	468
665	2	197_2	1	4	11.1519	767.278		27988	25874	27541	26899	27590	26362	27195	27217	30879	28117	29250	31763	25926	27538	30033	21133	31827	31020	24435	33369	42421	35475	22569	39841	30843	15321	19534	31833	24140	30789	42763	48694	44433	22621	30644	37662	51847	33721	31837	29644	16859	44005
666	1	198_1	1	3	7.09427	833.235		5554	4224	2897	2781	2767	3031	4045	3831	6451	4050	3109	3637	3956	4350	402	450	2327	2460	1861	490	3776	494	2479	483	1052	5662	7022	11350	2919	3265	4776	453	9932	5436	7330	6164	10983	409	4280	5076	1108	418
667	2	198_2	1	5	11.2146	993.287		15787	14507	14312	13206	11549	12365	16134	16812	16380	16097	14988	14830	13116	13709	480	450	12084	8612	3613	8317	35125	3121	29454	1538	4318	12017	13979	39453	6340	6291	17024	412	22728	18296	106459	10368	49624	1457	20096	8159	2457	2127
668	1	199_1	1	19	7.11684	533.131		208598	162537	147125	155422	153750	151596	169060	172742	168087	159022	173521	159062	149745	156150	8372	4387	58401	64082	94612	42246	20688	95649	198723	21060	14494	157643	4699	20404	151712	17564	211445	6176	17940	31349	533233	6827	12993	952851	1126591	3137	10331	1152493
669	2	199_2	1	4	11.2146	1092.52		17390	22084	22768	24404	24266	21300	23928	26586	28552	28129	31351	32060	20013	22321	13656	7867	7390	7664	23151	9270	12836	25990	3398	32245	34679	2376	10065	41537	40523	24596	9832	8215	36097	12833	9531	8814	15914	41457	6503	42144	57092	54301
670	1	2_1	1	63	1.52704	272.959		1706786	1540696	1584418	1663008	1597747	1598817	1637302	1553225	1629019	1664216	1712253	1779913	1559921	1477326	1988604	1897379	1389106	1518782	1605427	2325352	1263306	1539749	2060968	2286698	2015217	1828705	1897864	2107539	1922477	1566979	1760589	1785379	1859192	1731378	1434323	1300070	1384229	1944291	1988264	1379167	1696017	1896272
671	2	2_2	1	5	1.62467	258.918		4663	403	408	451	421	464	2160	1121	2104	473	1005	1207	468	423	401	438	3786	3658	440	414	473	402	415	463	449	482	473	447	401	410	413	485	10632	2300	428	476	475	481	406	470	446	982
672	1	20_1	1	7	1.93719	403.148		118121	125414	122452	125993	126399	131422	116157	116791	111937	115621	118170	118934	118158	122185	165286	158695	113221	167665	145009	10948	157406	27194	168263	15739	28596	285173	89136	44875	102916	78798	81621	213068	15232	69727	107697	162730	80080	52696	47014	139885	41991	97880
673	2	20_2	1	11	2.19244	175.025		1802824	1818138	812640	721906	681691	297058	1574569	1520941	1447758	1302018	1096482	856603	1566513	1356634	609333	53700	1818339	1960809	525560	903365	463019	1479005	2428753	252495	1200271	1914085	615769	1421422	347272	506178	1538456	342811	744023	1424962	1741259	1145165	1538172	239927	2157044	174114	788971	1414306
674	1	200_1	0.952193	2	7.11684	465.105		29604	24201	25268	25895	26280	26308	23969	25715	25418	25597	23952	24710	24729	25268	4086	2860	25565	22559	7443	2800	46342	15896	14455	29424	21563	15865	4396	20475	5850	14560	6710	2716	2971	6212	9500	24120	36850	9228	3271	98701	31492	6547
675	2	200_2	0.993223	5	11.3265	931.25		20669	27922	24467	23047	26686	26787	24785	26796	26569	31088	31766	31580	17928	21467	417	474	22426	6333	1792	12701	47977	2061	29552	2907	9026	20727	21386	74248	16171	29105	16321	460	34792	24353	87050	14999	60400	11819	16142	30663	3804	8624
676	2	201_2	1	3	11.3265	431.192		8179	8637	8185	8339	8129	7692	6407	7036	7919	7690	7852	7757	8645	9153	15702	12214	2986	3462	4337	7823	7659	12285	15117	25116	7316	9680	3884	2282	22720	4386	22109	10862	1929	12063	2705	9948	2130	5030	8660	3960	11243	4948
677	1	202_1	1	5	7.13937	471.172		15785	15201	9038	13487	8591	8835	11168	8859	12210	8915	11546	13102	8934	13111	27102	39697	449	445	482	2152	970	424	480	15110	143654	2180	127614	443	80200	15029	11743	48234	1432	20049	14801	5039	5492	42812	32812	1299	1491	21108
678	2	202_2	1	3	11.349	962.498		29517	11753	9093	7141	6651	5748	18526	14294	11723	9585	8116	6698	15328	15491	4912	1043	7832	3585	3253	1363	15320	19205	6577	4843	11819	4834	5143	25472	7194	9061	428	1376	5568	3012	7073	2576	32759	1266	444	21169	23082	4053
679	2	203_2	1	3	11.349	435.187		12841	13920	13405	13699	14625	13537	13206	13043	12855	12980	13618	14228	14415	13212	452	412	4121	4795	78649	2863	1073	1631	428	3298	22718	25298	24933	4251	4006	3424	4545	401	32474	4142	14032	4728	2983	490	2004	460	1439	1528
680	1	204_1	1	17	7.18457	887.247		161299	132251	133956	132202	133606	124070	146414	137984	145700	139717	129402	128265	128674	127924	197747	93459	201867	202721	260959	418	10626	41639	8976	11923	227417	317214	10603	390804	18802	93999	137399	184712	475909	330858	266813	244267	17709	14485	60259	25834	14107	9180
681	2	204_2	1	3	11.349	581.224		5003	5020	4282	1704	4301	4663	1535	4855	1415	3392	3959	1736	4443	4699	415	481	417	3577	3673	465	401	10967	18590	472	2398	1866	8947	490	9020	4968	17139	492	489	3537	461	428	410	433	13678	415	428	1307
682	1	205_1	0.967515	5	7.18457	599.162		8513	6071	5477	6582	6353	5637	7150	6791	6709	6376	7146	6144	6521	5987	45084	219385	486	451	10648	449	474	465	420	422	434	448	23753	439	496	477	3645	312380	4755	485	494	423	1018	497	2601	18047	465	6663
683	2	205_2	1	5	11.3715	606.219		19603	25176	18470	19944	21978	20399	20723	20182	20502	19965	21313	19566	19221	23606	57685	67100	2654	5863	23000	32634	17562	7209	15492	1230	21445	32199	9051	41681	27827	7783	15864	55933	10317	61094	7429	14385	3304	7759	4638	17745	12830	9137
684	1	206_1	1	8	7.20706	625.141		63773	52303	51643	48253	53254	50182	55116	55340	65005	55704	52009	53421	51766	53165	30196	15947	82197	86371	25015	9949	41298	74881	27641	57647	46818	44568	9331	69128	20159	59462	19434	27720	23561	23183	40120	60831	35454	37553	18645	165102	48612	17017
685	2	206_2	1	3	11.4129	343.153		2092	2139	2077	2019	1954	2053	2120	1930	1763	2574	3470	3387	1821	3672	7707	462	443	477	16812	7042	2154	1346	6984	15341	10444	8726	1924	4539	15792	2973	10902	2151	5872	5838	3188	4581	7380	6815	4347	1636	11300	5117
686	1	207_1	1	4	7.22956	397.042		1119	1253	1223	463	1129	449	460	1242	1263	497	445	1221	489	956	1880	3146	460	458	437	1236	405	2079	485	427	448	467	1996	1330	420	419	492	1353	481	422	497	411	478	488	483	14236	493	496
687	2	207_2	1	4	11.4503	819.199		11907	10323	10302	10801	8898	11462	10945	11558	10726	10058	10556	9962	10878	10893	417	2141	40820	75249	488	9068	12416	35389	6779	420	482	445	456	10097	423	7571	426	408	3129	488	12165	5060	3948	23674	1661	30783	480	6598
688	1	208_1	1	3	7.22956	537.198		35421	28635	28997	29347	29070	29125	28791	27792	30393	28698	26772	27889	29042	27699	24595	23792	21949	28109	10082	28590	41602	37734	26539	61634	18350	20095	8739	46837	25566	37033	23063	43517	17990	35766	29395	18611	28978	20882	17414	33069	21804	39557
689	1	209_1	1	27	7.27466	477.162		594213	564071	585470	553875	634626	556876	565031	588373	578071	569462	611225	583195	572981	546005	1118089	2904954	260793	266762	370591	546115	453674	468010	148199	85167	746643	562293	1218588	254804	137961	69657	96180	1984371	242823	1163545	87131	29329	86337	1711773	291013	765777	54701	355670
690	2	209_2	1	5	11.4691	1126.56		49858	40393	36907	35628	34948	34235	56238	51633	53202	48815	48750	41375	50158	45477	21159	19554	21764	28667	39645	44056	67378	37209	62166	62871	61619	55125	69348	33435	76922	24597	58563	12383	35224	93124	52369	45446	27901	51178	40525	37917	55475	26879
691	2	21_2	1	4	2.19244	600.007		62936	37259	38893	29656	23729	15192	59522	59558	56395	49408	52213	43181	46944	41574	20472	9798	55915	72534	32362	3897	40108	25497	50855	21659	54912	25294	27316	56678	34786	1692	21070	7931	37468	36309	49386	29737	66929	15637	35824	34372	95238	34524
692	1	210_1	1	4	7.27466	471.209		8297	7062	7681	7543	8089	7365	7365	7390	8419	7755	7173	7869	7539	7315	475	1193	457	1247	489	2023	24559	2784	5011	2438	46659	5394	423	1107	425	475	1116	496	3141	15748	14363	8467	2727	433	1283	11438	46122	1047
693	2	210_2	1	3	11.548	609.146		39962	37137	31355	25959	33971	32586	36235	33999	34061	34776	33936	33920	30659	34417	16876	15838	15114	16513	417	5859	10088	15747	498	21819	490	30925	17402	32098	4035	25076	13031	16522	9751	19241	24102	38953	498	28770	425	45351	431	29877
694	1	212_1	1	3	7.31977	147.066		28216	23952	23217	23145	24263	23922	16389	21789	21197	20176	20203	18698	24459	23330	22298	20484	37498	37583	29455	23336	14979	16832	3632	12071	16973	7038	38795	29429	18877	35602	23221	25168	29534	35121	13441	14776	60501	26330	43950	18567	26379	50063
695	2	212_2	1	3	11.6002	953.329		6573	7019	6112	7413	11635	7697	7128	6176	5958	6181	6449	6762	7334	6528	12753	11028	11516	16228	9474	3797	413	1726	5111	3637	7501	5455	1190	15337	1859	1782	22592	17876	15596	16210	9838	9273	3332	1459	48227	464	432	2630
696	1	213_1	1	3	7.31977	355.067		127844	118230	115915	119258	116370	111447	102681	101698	99407	93578	104271	96579	123125	119797	278635	293682	163218	128884	97378	158059	172052	168297	417	101160	105342	23576	191946	31249	47606	152761	77344	280814	96341	6286	65788	223956	316909	10034	35938	100736	106415	30353
697	2	213_2	1	17	11.635	1275.59		77688	66633	66093	68579	77535	72419	85938	85655	72943	81403	75567	73951	73103	73382	28599	21725	27395	28816	43636	30035	90323	50964	33649	32756	92223	48625	77434	52915	117282	65035	49601	12147	35705	75085	52473	38857	24638	113559	24001	296790	58847	54376
698	1	214_1	1	12	7.34236	359.078		69942	56624	57313	61732	58341	58797	59112	56136	57718	52457	59701	56866	56750	55178	16537	5667	481	448	1904	278595	483	9815	1390239	91643	67219	6317	427	8661	4250	1856	7681	21653	5048	450	19513	39702	45250	54811	38497	412	31669	58045
699	2	214_2	1	3	11.635	509.224		23823	23686	25079	25566	27677	26574	21750	25122	25498	24305	22171	22828	23199	24532	6179	6480	2401	2097	18293	6353	37225	12616	25178	10385	23482	94702	27954	7646	24806	13062	30861	9673	9927	19371	26586	33862	8576	12410	16412	13196	12930	12145
700	1	215_1	1	14	7.36494	343.104		372522	378414	368640	394260	411481	400987	341020	354593	356703	370834	383322	384600	363419	409505	89321	96853	101530	115800	368581	375840	223911	235497	281995	131682	396059	625863	455099	212757	419636	159399	281196	58131	109770	353791	177889	465010	103287	164233	166036	243486	476327	174270
701	2	215_2	1	3	11.6726	1022.52		4739	2625	2740	2027	2385	2773	9049	5215	5272	7768	9259	5430	3648	4081	139122	96754	1046	423	431	1665	1674	462	3932	420	485	1625	408	1203	433	425	409	47544	449	432	424	1029	403	452	466	1518	1458	2974
702	1	216_1	1	5	7.38745	565.048		1386	455	412	410	447	413	487	484	494	441	455	476	466	422	456	433	499	464	466	429	451	455	418	498	464	401	479	471	443	414	410	413	423	2319	497	457	466	433	455	158316	494	464
703	2	216_2	1	3	11.6726	963.278		415	2268	1974	1855	2128	1488	413	2413	2432	2622	2379	1761	480	2394	465	428	486	2295	494	468	4779	456	3730	409	464	419	2449	14954	1149	401	1922	403	7153	2944	8469	1990	4636	460	2029	2851	436	405
704	1	217_1	1	20	7.43254	263.113		254623	224475	248034	237656	230838	240489	219185	212047	216220	210269	218063	214362	255097	245314	10184	58947	61351	699440	5731	175135	183198	28398	130941	26496	6548	5574	494	52573	23512	19552	9945	11030	50421	8468	65215	45742	56999	166889	114570	200776	2487	87313
705	2	217_2	1	3	11.7104	361.151		52978	51212	52843	56647	55466	57083	53621	50886	52791	53651	55319	53698	52636	53690	49647	41385	43492	53650	76824	65806	57795	41435	85061	72488	73957	50001	47127	48405	31933	30458	36594	64415	52274	94694	45500	39199	43511	34150	105432	59286	29017	55939
706	1	218_1	1	5	7.43254	301.057		102651	140444	141944	142990	144011	134595	113703	122936	121084	121488	129422	129191	131272	138676	102820	332491	247211	256581	57371	78788	71864	297886	55728	24697	76641	61545	94854	142494	63287	117830	67014	228204	59661	134045	50343	28061	65510	603505	32141	142172	40460	65520
707	2	218_2	1	5	11.7276	1051.18		7978	11582	22956	11663	24352	1230	22842	2308	20351	404	24772	416	418	18196	5760	8299	5750	14121	20309	7685	32769	408	14969	15926	2677	486	435	423	30655	1664	423	9131	8228	471	21878	14312	1169	16039	474	40214	422	10582
708	1	219_1	1	5	7.43254	526.156		43919	33008	31805	34422	34220	34360	37111	36386	37028	35582	39290	35051	32194	34445	47148	24396	50861	38313	25675	19085	31598	46132	30659	43141	21473	26573	30337	42663	28998	45360	30878	42879	108909	49144	37073	38199	55895	29007	53724	67815	45351	50028
709	2	219_2	1	3	11.7444	1152.54		53849	34570	30560	28210	30924	29399	49371	56337	49598	59125	62409	59728	32486	32285	48701	31303	2163	2135	18430	406	20214	6725	20729	9053	30015	14358	1797	68127	53624	475	445	21663	17407	411	429	11432	3906	51546	493	172198	90666	18912
710	1	22_1	1	3	1.95465	812.269		2998	1938	428	1901	1586	2255	1873	1976	1283	1017	2008	1962	1703	1820	438	408	472	400	426	2655	22580	448	8340	1167	411	2340	8427	423	434	435	1831	435	473	2148	2240	464	412	2396	1668	3217	429	437
711	2	22_2	1	4	2.20831	445.077		460	2500	424	416	494	1170	1202	471	461	1214	1134	438	1477	450	432	469	3108	5827	3956	429	482	4582	420	457	427	421	476	455	461	461	443	404	416	412	462	435	492	405	483	477	476	495
712	1	220_1	1	9	7.47764	341.089		572101	529561	521782	515148	544453	571401	494500	515755	522596	503190	518181	510376	507193	519725	492948	441297	341374	367528	575344	381480	397001	367607	373244	665847	495164	623836	557567	373088	691721	653273	718271	457453	264060	778271	413894	459400	385710	432716	524253	392462	484897	576778
713	1	221_1	1	5	7.47764	165.056		2409	1773	2652	1722	1652	3103	2141	1977	1927	2063	1845	1504	1535	1579	436	480	411	472	493	485	442	20955	411	424	484	418	485	4800	473	4867	419	498	22864	411	488	3716	436	5277	416	434	457	416
714	2	221_2	1	7	11.8129	1277.6		10937	15341	15805	12696	18007	16902	13254	10210	11861	13270	13932	13135	14310	12427	10859	2183	6256	10323	1224	9955	25442	468	16844	455	1423	19784	31655	492	8321	2245	29831	415	489	29689	23850	3437	461	21342	8025	16359	1150	454
715	2	222_2	1	3	11.8129	397.15		1423	1158	1361	1195	1592	1443	1048	1357	439	459	1319	1252	473	1491	405	464	492	437	486	445	439	482	466	457	3793	1696	483	426	408	496	475	405	439	7850	461	1921	441	429	409	8203	1196	427
716	1	224_1	1	2	7.52274	343.104		401	487	406	449	456	421	461	500	417	439	404	478	420	434	419	415	462	462	414	5517	439	413	433	474	3277	468	495	487	3522	3764	462	418	423	3240	495	424	426	457	469	5262	6424	406
717	2	224_2	1	5	11.8503	782.433		31539	14865	13461	13021	13304	14459	22237	22158	19883	15376	12758	20046	19612	14651	487	482	422	423	415	7106	1210	5106	24149	428	35121	82782	10692	1421	28950	47794	6943	492	2135	25621	77319	1362	166273	40891	50613	28126	8557	428
718	1	225_1	1	11	7.54536	739.209		44253	30424	34151	30586	94588	33608	30692	31211	33155	31130	30361	32000	30325	33546	18334	6371	4876	8753	93383	61352	49067	19446	130931	3041	150929	162468	5227	65595	77902	2967	86091	413	1490	7933	4823	6479	453	3103	6573	26465	44369	5548
719	2	225_2	1	6	11.9365	612.231		17561	28955	32642	43448	2749	13516	4404	7349	22591	429	9098	15998	13320	21930	6874	27495	9562	16195	16163	2430	11736	412	10005	18373	22025	17417	7320	446	29473	45392	28209	5641	6543	477	4041	18719	13914	35305	17144	19272	3904	481
720	1	226_1	1	6	7.62909	451.055		28649	16689	21936	22003	19594	20923	19349	17498	18954	18290	20176	21607	18246	20860	12014	9904	14704	19740	14076	8074	24645	23105	21524	16282	19540	21071	25202	24615	23985	21391	15053	10162	13461	20523	23729	12790	16429	27426	16511	100033	17766	17716
721	2	226_2	1	3	11.9845	350.096		1057	1030	1476	1331	1774	2642	1001	492	471	437	444	438	475	1106	490	415	417	497	416	497	3957	482	418	414	461	434	463	490	1333	424	446	479	450	448	489	441	487	445	439	434	454	417
722	1	227_1	1	5	7.62909	655.153		19446	10287	11416	10149	10550	12920	12866	13257	10742	9792	12245	11919	11794	10762	10757	37581	23674	35396	3096	4129	2898	16551	2696	402	6146	4658	34445	6957	2188	5006	2232	23688	3649	15036	2127	421	1247	72398	490	9041	1430	4448
723	2	227_2	1	3	12.0007	661.139		105849	113279	112226	120079	117565	122486	97751	99441	99032	101328	101198	107063	107770	112040	89658	101877	99893	89245	111484	45103	107932	104046	89807	101999	94348	110316	79301	78845	113274	126840	116897	102730	85726	103557	117027	111203	107974	115301	90703	117179	86288	111311
724	2	228_2	1	3	12.0174	433.078		10507	11519	11408	11013	11694	13571	8981	9690	10848	10630	10025	9959	9847	11060	4484	5525	10207	14873	4177	1751	8904	4346	5593	3635	3720	4354	5415	4901	3932	8079	3882	6342	3025	8238	8032	8685	6749	6551	8151	15879	6250	6924
725	1	229_1	1	24	7.66024	353.088	chlorogenic acid II	16360381	15480752	15385440	15750380	16816724	17076978	14730155	14572970	14873100	14909610	15328392	16243164	14976049	15464357	5240291	5063339	14975071	14050609	9395499	10682595	15198581	19839130	21604178	6891234	11340706	13828173	9028521	21634905	10305638	18259013	10142795	5169511	8943658	14321788	21236862	11343963	11937411	21429347	21985350	16178147	6545346	23949258
726	2	229_2	1	4	12.0743	551.214		21168	18492	17368	17945	17015	18430	20543	21086	19830	20260	18582	20181	17998	18153	12545	11712	8768	17198	11955	4317	11210	23298	38528	6368	12370	18131	27268	13277	31066	19673	31918	11799	6601	27408	7568	16907	8212	3593	41873	9413	13810	12870
727	1	23_1	1	10	1.98789	269.078		18979	19218	18754	21027	15843	21482	13716	13921	18755	12844	17286	16537	19982	18514	22148	26536	4179	8039	30065	15952	10801	16415	7662	38964	22712	17395	13099	20522	43738	12322	18615	12671	7234	4576	17277	19002	21215	20373	5504	20008	18689	7549
728	2	23_2	1	3	2.22401	133.014		2767423	3676879	3882532	3936957	4011427	4108964	2754782	2890595	3008689	2993755	3333473	3705193	3725234	3396286	1697372	2151590	2774968	3073560	3248106	4089316	3667009	2737100	3042637	2332323	3192804	3425563	2212778	2538828	2974394	4643639	4466729	3034938	3409969	4583740	3838800	2895138	3080302	4375085	3981635	4246283	2101286	3610984
729	2	230_2	1	3	12.0743	685.292		4566	3082	2841	2888	3244	3554	2737	3220	2864	3175	2980	3150	2859	3031	469	430	446	416	10220	478	5867	417	436	2526	496	466	12182	497	469	445	1858	1051	1111	1516	488	23771	436	456	485	406	419	468
730	2	231_2	1	3	12.1584	933.232		7873	7761	6575	6464	6919	6835	7235	6569	7492	6665	7326	6667	6593	7148	433	429	6206	6611	7033	429	2526	1439	3593	1829	2314	4479	4172	7172	10830	25309	3027	403	1137	4260	3463	428	4991	4431	498	18114	5027	1495
731	1	232_1	1	3	7.7071	739.172		49221	63002	69980	85569	100758	110961	49238	57596	65984	79784	91158	109079	44229	50474	30306	22107	95838	96307	41549	82486	178521	71107	17056	66852	56414	14247	32666	34445	24679	48557	29983	81203	127978	10810	29336	140619	128151	17664	21410	195788	38544	51651
732	2	232_2	1	3	12.1584	1041.35		6460	5664	3505	4570	5302	5006	4846	5369	5271	4788	4718	5062	5038	5709	477	447	5244	5993	498	481	430	6410	454	499	499	497	2488	1335	453	2259	433	403	413	409	450	467	4962	426	492	429	420	483
733	1	233_1	1	4	7.7071	691.189		14577	12794	12637	12483	11643	13554	12333	11093	12396	10401	12563	12273	11400	11751	20659	23957	409	441	16322	1716	425	2822	4638	9055	12958	46900	9050	2738	25078	17526	28979	28765	411	27226	1965	421	489	2263	4584	463	5752	2744
734	2	233_2	1	3	12.177	885.439		14886	7368	7127	5711	5724	5403	9937	9697	11395	9335	9078	7911	8710	10151	16552	401	12102	16619	476	420	416	402	464	458	487	431	496	14813	51032	5889	32289	153151	446	12239	20554	468	448	403	418	6181	432	43431
735	1	234_1	1	4	7.7071	323.135		331289	340708	353060	354829	341779	366827	315367	303921	319239	324511	334292	352848	342532	323859	464042	443774	167281	207100	449712	532867	238459	210206	441651	357936	282961	434998	451473	250970	498714	291461	472356	434091	289181	393888	156777	397706	270896	314266	219143	401023	440429	265953
736	2	234_2	1	4	12.2141	319.082		28862	31392	31713	34127	35293	36153	29258	30145	29939	29686	34183	32149	31423	33079	23560	9943	3023	2809	28298	21572	116796	37866	58633	17154	30122	172996	26300	37448	82053	7397	52244	4495	11226	13162	14725	45997	28314	17889	6106	11696	15166	8349
737	1	235_1	1	4	7.72301	373.114		27086	32303	28090	31912	33021	33439	24034	24958	26225	27508	19051	30614	28973	25641	20411	22257	8035	11797	7127	5890	9604	82019	7797	8072	10919	11326	6310	20707	12063	27259	11350	25198	128118	13234	11333	68578	7311	18401	10641	13700	5413	14498
738	2	235_2	1	3	12.254	697.235		13821	11251	11170	10295	11023	10987	13304	12558	13364	13196	12368	12785	12076	11256	10440	10306	8378	9919	7219	9632	13894	7317	12400	5908	5441	8693	9928	17766	7989	7181	8462	13491	24492	12451	11434	8895	14508	20482	14014	17137	4605	16229
739	1	236_1	1	17	7.75564	325.093		852342	869839	891359	937291	942903	967187	754021	780797	782371	852572	811747	914746	843152	840571	522364	624179	651453	838681	728657	558194	681422	618688	450387	1000601	860872	893609	561827	502773	1221214	536863	1111448	646067	305386	995379	662314	758642	653813	598411	647753	901116	697326	760251
740	2	236_2	1	6	12.2982	718.317		19493	11954	10804	12773	13593	10792	17027	16284	16829	17070	14859	14987	14200	14007	13562	9866	9260	9443	10184	8522	12926	11498	11264	13198	21160	12937	14597	19590	17284	13630	9883	5246	7699	9074	10138	16902	9296	13842	6852	19693	12482	4046
741	1	238_1	1	21	7.7909	461.13		58431	56422	58325	59320	57089	56318	69682	73225	62415	59622	60601	70643	62090	62433	147647	575215	53236	27761	9583	25066	31005	33569	1294	461	111641	43585	604192	7530	2343	3872	449	309204	6368	102278	456	1855	4268	156321	91350	42858	2316	96646
742	2	238_2	1	6	12.3655	763.281		61269	54994	54291	54003	55284	56255	60576	60980	60368	61986	58223	55903	55095	55801	72006	76553	42283	46687	34647	47128	74844	77676	63404	52449	32507	24975	31439	59045	43964	73585	42889	131543	84844	41818	42193	50384	91201	74281	52720	68352	21303	82615
743	1	239_1	1	3	7.81027	215.14		9839	12596	14086	12944	15175	14626	11991	12989	12416	12140	12314	15591	11752	12849	8767	17554	3969	6058	12702	6523	4788	12079	2830	17866	26257	14398	34768	17738	7994	12863	11825	32264	63708	25694	20846	32279	16990	36038	27633	2841	10187	9651
744	2	239_2	1	4	12.3655	1226.58		432	1111	464	1116	2628	2658	494	452	416	2415	1078	1494	445	401	499	471	421	436	479	460	435	483	412	402	435	455	451	406	423	486	402	411	426	6765	2537	490	460	466	436	13257	422	498
745	1	240_1	1	6	7.83077	425.167		154543	125228	130492	134301	135107	136369	124252	120954	123844	123402	120625	124871	123332	125549	146548	176231	164669	213311	139902	96891	214157	131539	106305	93372	137019	166942	129661	80149	131083	68652	111231	97289	128689	93764	92287	171636	131113	83866	70431	247829	162413	55133
746	2	240_2	1	3	12.4106	419.192		39321	21431	23889	25580	24028	24545	16695	21363	20178	22265	22603	23616	20389	21951	3987	1737	76497	65786	27845	14726	7991	23504	451	1867	3939	4349	33305	23253	1843	13028	3274	479	16024	427	3159	12860	23380	464	8808	6298	489	2964
747	2	241_2	1	3	12.4106	965.257		8419	6451	6665	6038	6679	6989	9016	8516	7546	7837	7428	6899	6531	6748	429	485	8008	8655	416	5390	15651	498	11777	426	2107	8298	14664	11961	4855	3736	5406	492	6730	15906	17208	2526	9611	4597	5509	7075	426	1553
748	1	242_1	1	5	7.85219	417.141		107757	110433	104877	108332	117160	114643	96250	97477	97988	99050	117547	104768	104987	112187	62539	27357	2325	1633	293534	132238	58888	8862	237992	2753	340903	618046	2791	213257	363845	15284	368083	461	2794	10028	9439	18491	6540	73927	12626	118269	294074	47120
749	2	242_2	1	5	12.4557	456.181		13593	15342	13963	17329	16812	17926	17369	18405	16485	15137	17564	15909	10127	13827	434	466	436	455	8251	11487	2628	413	42023	1407	24019	11972	493	13358	9272	30050	11174	434	1033	11247	43983	13112	1594	2221	14067	8141	88544	3918
750	2	243_2	1	3	12.4954	363.203		11596	12602	12060	12112	9630	9462	12553	12428	12495	11551	12210	12214	12710	10262	424	432	415	407	431	480	76691	1820	11867	449	17063	16123	438	490	499	409	497	417	1866	8456	10723	7420	997	411	458	4278	68564	462
751	1	244_1	1	16	7.91612	353.088	chlorogenic acid III	2102835	2291561	2469610	2501630	2316711	2700475	1957712	2163224	2035569	2041541	2217665	2291004	2129715	2269914	1259748	1197020	612186	649159	1842356	1384269	49486	1185552	4198050	1918134	1420365	3696322	1093944	2174070	3110570	3004445	3861933	1260923	361131	4031043	2268792	503592	494816	4200137	3408439	905545	956647	4299915
752	2	244_2	1	3	12.4954	887.225		15439	14543	14146	14016	15144	16141	14530	13330	14461	13857	14854	14248	14056	14133	10009	7187	484	492	32613	5285	5123	443	30577	68359	37506	21654	9836	460	50201	8739	40728	470	407	7609	11030	4345	5662	20049	13759	413	13355	32688
753	1	245_1	1	13	8.02859	755.203		239962	191283	188991	193031	178563	179239	223856	208908	215131	212366	199399	207750	191276	200134	248898	182999	243325	242725	326618	12127	43777	98375	44248	231739	440179	282199	52676	240739	78551	205050	275707	288523	294280	354076	429945	253527	54750	206054	154209	268900	126723	58653
754	2	245_2	1	8	12.5606	391.161		29818	35047	34519	41126	42304	42966	32939	33088	35637	34210	35568	39589	35641	35193	457	417	454	432	13552	10455	6428	21313	14160	6187	55326	41566	416	61171	7814	72001	17756	467	476	29661	44217	7367	1909	420	39564	18473	15769	4897
755	1	246_1	1	6	8.02859	709.346		44776	33476	18105	18091	19078	13325	51095	44688	49604	44659	40623	41118	38854	37026	7025	433	16134	8440	51885	164809	2246	15642	47961	467	139523	102400	229095	474	54558	424	31627	418	2155	488	457	138129	7375	489	484	470	33257	455
756	2	246_2	1	7	12.5765	436.137		21141	14124	22516	22286	18877	16469	27568	22918	24898	17642	30611	25963	26019	22115	39845	34583	15617	23340	43418	54823	19621	10869	42791	45107	19450	44940	46873	24238	8272	5065	13668	58410	37294	18776	11879	21673	38791	12673	32033	479	10986	21740
757	1	247_1	1	5	8.02859	345.065		50131	48490	50478	52676	50005	49926	45157	48371	50987	49250	53386	52826	47398	48991	18571	3422	2803	3223	30985	6905	53173	31047	33403	10366	26455	34520	57213	22717	41678	42494	19554	498	20296	31616	69513	58197	25255	8604	13253	83425	42182	32056
758	2	247_2	1	3	12.5765	493.099	methyl myricetin-hexoside	386877	330728	336940	374416	370689	383199	329982	354600	341210	327355	325351	317706	307208	326537	431568	517110	465	424	1745	646840	451467	419	589671	259110	26775	404	43645	495	1462527	466090	771100	315942	464	620991	511612	499	469	552866	404	113873	3176	214704
759	1	248_1	1	4	8.05112	175.061		29729	32777	34743	37935	38926	38396	29359	28056	32279	31899	32545	35149	31199	34102	51895	45832	39034	16436	11555	19662	15685	66952	11327	9616	8309	18690	16163	38704	15655	47622	11660	36993	41681	16044	38159	44836	59601	7121	479	24898	43357	12429
760	2	248_2	1	3	12.6562	635.219		485494	613165	624783	624792	599058	572588	557525	582928	645693	637676	634922	606435	623919	648303	70304	168131	484013	650388	480323	12089	357380	1681170	225756	149541	98924	583975	2541541	719408	129676	938172	139891	433	151403	954550	197491	988546	412033	54643	78345	95698	30719	123090
761	1	249_1	1	7	8.07379	457.193		21977	21246	21768	20713	20345	19771	20090	21635	21578	20787	22348	23322	20885	20306	19961	129778	4441	9139	20680	10299	10343	20433	3848	2297	54483	6332	90291	2569	13282	7882	3778	61133	4108	76224	3220	2325	1690	39011	18223	7530	1160	12657
762	2	249_2	1	4	12.6722	1076.53		12474851	10840931	11316651	10939772	11302608	11044044	11319198	11293609	11154105	11269763	11020567	11064936	11034360	10905112	6608859	6586491	7888249	8388129	10968355	7757547	11121273	11726015	8047158	11315528	11513847	8890234	9798190	11730946	11270118	11668237	7700234	6299275	11269064	10618053	9286579	9875510	10740677	11712443	7464716	11735676	12048945	11480764
763	2	25_2	1	4	2.25655	565.048		13284	26506	29927	40032	39424	40732	28378	32467	40140	43661	51012	57631	17765	22135	88787	108647	27391	21138	53984	62758	23195	61087	28178	74913	46347	37578	36123	93124	38543	51024	37795	131225	125717	16321	24660	93160	42124	65097	19346	20470	40371	62791
764	2	250_2	1	4	12.688	1289.09		1565	484	2027	2215	4553	2191	441	492	1649	436	449	1575	491	466	459	466	427	415	4145	462	440	464	497	1167	408	14284	1915	479	455	5665	13269	462	424	2361	452	491	446	430	409	412	493	410
765	1	251_1	1	13	8.0962	385.078		383558	353899	336985	351497	352492	335900	320014	320179	324163	308295	313311	294723	372620	368888	262322	290370	387193	487469	175213	496212	1224139	295042	16835	278148	194510	22818	287168	64835	97385	122679	116018	476273	625189	24636	87624	564017	1078788	21160	30698	606165	244755	73283
766	2	251_2	1	3	12.7518	787.172		14747	5169	8530	6933	8794	7894	9251	8501	8370	7088	8945	7034	6418	6571	1062	470	7926	5401	2971	2598	4175	428	14239	2761	2654	22859	12480	11176	12574	15984	17074	4471	3348	7630	12939	9344	4773	3199	5058	12686	446	489
767	1	252_1	1	3	8.0962	225.113		7991	13308	10334	11370	11227	11244	8025	8024	9419	8512	9938	11135	8556	8972	3980	4766	11229	11725	495	13664	433	475	16577	418	22933	16872	431	25889	21132	17974	18149	3497	437	15310	19626	488	465	474	16168	17998	15200	15218
768	2	252_2	1	3	12.784	1002.49		10943	9829	10989	8697	9712	8592	9952	9984	9994	9200	10920	10658	8251	8896	152657	164804	10186	11402	500	7292	8784	5108	11312	459	474	13790	1049	5834	2046	6239	5148	82003	1541	469	2475	4390	442	498	424	3836	4885	8112
769	2	253_2	1	5	12.8001	373.187		45291	18822	19546	18483	23549	24568	21405	19299	16817	17983	17251	20388	19286	18626	4400	10119	79442	53700	46731	27194	34734	27922	60584	2119	12257	8156	28728	11550	10723	18374	30712	10038	1608	3136	11278	45697	9239	10075	25158	19852	4043	6898
770	1	254_1	1	7	8.1413	515.141		208286	204799	185081	188065	197380	192325	198245	186245	189917	183816	187811	186594	187115	220248	34366	79572	151043	191620	135126	109952	212286	163180	262569	86403	223485	161713	160587	305519	137125	103330	111714	17509	61716	394913	161993	86079	57609	328499	185697	186029	68244	170947
771	2	254_2	1	3	12.8001	1088.53		19829	18701	17583	20774	20948	19653	18527	18386	19830	21729	21464	20594	19134	19028	18348	16821	8696	13613	28780	9564	16266	14814	9514	23588	20773	11651	11770	25387	25811	23352	17363	12302	12798	11776	11754	17033	8737	23698	9049	43557	32926	44569
772	1	255_1	1	14	8.16389	951.241		82944	70190	68327	57787	71696	63219	76386	73258	68311	63619	72875	61620	65694	76369	29224	6237	30955	23327	6788	19256	37915	8848	28675	15676	16057	42718	63092	157577	82415	164391	35852	31965	44089	52431	72045	13620	47720	30672	7945	149277	25260	11790
773	2	255_2	1	4	12.8163	190.003		4772	43177	53597	53684	44085	33453	13938	24169	23403	24547	31167	18487	42740	41283	467	402	429	493	2131	430	5249	2027	46813	470	18030	35019	9238	486	20793	4522	32919	424	414	423	37887	489	403	19565	446	431	14473	485
774	1	256_1	1	4	8.20901	422.16		6099	32339	31655	35379	39604	40581	10678	17151	20204	26750	29523	35129	12525	22988	70899	10385	27223	469	39307	16957	27506	90666	18587	61983	22270	66421	47552	12456	34309	55491	40197	92679	71539	43032	14146	67976	23067	40740	26868	4398	29382	39507
775	2	256_2	1	7	12.8163	565.193		467958	313375	320565	333973	375538	392565	363988	337288	309456	318062	321561	352806	310239	307560	280527	254309	239306	287140	281842	437598	411107	280857	445041	201556	226371	224228	323443	300277	240072	276131	324915	311113	404366	345862	378703	352178	391951	397132	491136	391431	131333	356797
776	1	257_1	1	16	8.2315	367.104		985806	1014557	1008727	1026957	1044224	1059738	918328	940810	973043	968444	996646	982885	974280	1011328	920322	1296253	134374	169752	1574500	438750	151926	183582	592396	1328385	1216311	1606509	816465	517174	1781371	1365588	1864575	2243478	158444	1511242	355207	335710	281340	608725	604565	413098	888932	781551
777	2	257_2	1	3	12.8163	1141.53		3041	10047	8520	9783	8474	8335	7003	7442	7341	7264	9957	7386	7482	8423	3445	469	6093	7106	16456	462	406	432	440	460	8887	20099	452	63349	403	498	100563	482	16979	25239	33714	25341	485	449	63453	407	415	432
778	1	258_1	1	3	8.2315	373.151		33340	36358	37592	36589	39424	41483	31347	32869	32516	34113	34897	36714	36183	37362	461	426	477	455	11760	49809	18591	6198	21408	11063	65163	86524	3527	8934	25640	10732	20885	478	4024	43728	206960	41647	4721	3921	40629	33396	31821	21244
779	2	258_2	1	3	12.8485	483.209		6311	5188	6445	4076	6479	6824	6325	5707	6251	5291	5720	6333	5896	4322	414	429	498	448	473	420	25289	418	8112	422	9745	1900	467	460	431	481	498	490	460	12485	1527	1068	443	426	405	10348	13779	492
780	1	259_1	1	16	8.29857	447.151		1075476	1138177	1210961	1302575	1326584	1343295	1030511	1078976	1095108	1076402	1132427	1238009	1147994	1179719	1372478	2035961	1066403	1341707	1297035	2248049	1112584	1327532	1126933	998285	1009723	868692	877586	1216172	1143084	715150	1033804	1575881	1097733	1521714	1298597	862560	904155	2046401	1106562	2113674	742205	1126686
781	2	259_2	1	7	12.8643	791.277		2426	14026	14395	12241	8050	6624	4127	7445	9334	11048	13594	8917	13978	16048	43681	54413	28781	32046	20087	50494	5359	42432	30675	32259	10437	7755	3802	42191	4483	25045	23084	122657	64281	443	4815	26048	68655	3451	54882	436	8444	63966
782	1	26_1	1	4	1.98789	488.163		719883	758120	743364	775883	753549	745186	681292	710829	704708	679949	737223	784069	727639	683088	812974	983576	618992	642509	730190	974495	716638	825678	844949	800392	949444	742470	928147	618178	624488	916145	1021352	1049296	872462	939608	668377	848973	659724	1028258	1003872	574064	497216	1019445
783	2	26_2	1	3	2.52026	230.991		246051	412148	428470	478924	455678	489766	252858	259049	312124	254969	343312	399398	349622	331881	212820	264608	260520	277596	454539	308216	431352	296576	296120	343669	330920	400225	279080	246074	391067	667846	539679	348434	408667	451696	421835	323507	357745	577716	455451	518876	217797	479170
784	2	261_2	1	2	12.8643	1166.56		15985	13863	13697	13599	13989	15558	14316	15147	13088	10548	17017	15305	13770	14832	75371	79622	3310	1632	19083	25163	16038	3050	17728	3761	5856	12963	480	15781	12646	7362	12690	48386	7527	8377	7916	5901	1531	18253	2673	11496	19451	34856
785	1	262_1	1	10	8.34227	463.145		71678	70884	76507	76564	81818	85069	69652	71237	70627	71558	73392	77761	71401	75574	19804	62364	115726	160181	43512	25305	65845	167820	66806	8127	81904	104365	20033	265181	40808	59724	32828	24599	79115	82969	85550	88199	49690	111522	58149	79702	68479	74365
786	2	262_2	1	3	13.0073	663.899		448	11280	1119	401	442	404	4983	13098	454	432	451	437	420	428	444	466	441	1455	421	490	9517	6429	1100	11827	417	13594	414	443	1203	428	460	481	445	488	401	13222	8499	443	15628	421	402	452
787	1	263_1	1	5	8.34227	537.198		58776	45163	44898	42602	45426	49310	48671	50632	47062	48699	47548	46540	46737	44834	55516	50095	42610	53482	14237	25994	32145	31392	44483	30790	17523	36694	27472	56998	35635	47996	20155	44250	41742	47615	30430	35306	44700	53698	39431	76386	46051	78716
788	2	263_2	1	3	13.1502	1034.27		440	426	59416	46978	489	417	410	36296	8918	462	14807	499	410	18898	491	47937	440	9959	83774	10367	473	485	34973	40085	3166	495	484	494	459	465	479	422	58397	498	10937	432	81017	32459	499	55040	13547	487
789	1	264_1	1	4	8.34227	385.078		169922	138374	146931	161383	167886	166978	130517	133116	135472	129590	137725	141124	152879	147288	105363	115706	49643	193387	80694	197331	527365	121369	1281	116053	91091	7000	133338	3375	45842	5857	40765	236430	324547	12696	34548	251849	478080	400	2028	58528	111691	10228
790	2	264_2	1	3	13.1659	903.219		38439	15079	14132	16010	15507	19840	19795	20134	19521	15683	17568	18584	15301	14357	469	498	8767	10942	6165	448	14002	1793	13434	445	7086	12912	12889	21375	14942	27561	6517	433	3674	5882	2318	1525	11708	8290	493	35705	8312	4382
791	1	265_1	1	4	8.3648	513.183	unknown	33458	29410	29330	28173	28905	32980	28410	28964	26944	27111	29818	29203	28213	27013	50212	108850	424	442	428	61095	28386	408	25055	88574	494	496	492	473	76364	21675	10231	44966	402	80523	69779	468	432	152906	419	77843	489	41601
792	2	265_2	1	2	13.2455	1088.69		6736	10888	10948	15453	492	17139	13816	10077	12748	431	11431	447	406	7567	24425	17662	459	427	3000	456	15781	479	10894	3270	461	411	435	459	9625	432	481	18410	4106	477	4160	1098	2896	19126	433	14042	16162	15199
793	1	266_1	1	3	8.3648	387.167		69413	71507	71694	69949	71290	78121	67681	71052	131759	69451	67767	66450	68156	73490	84405	89247	21518	415	72237	13988	19447	488	88581	33598	63655	182395	68642	110527	81664	63028	52173	82739	12951	46922	63730	107722	17084	166199	106146	65230	214366	134301
794	2	266_2	1	3	13.2616	375.202		3988	2031	1387	1523	1036	2335	477	1319	1361	1214	434	1391	1181	1319	457	453	496	457	465	415	473	411	448	482	454	495	14209	418	465	423	449	451	24153	445	8796	407	448	426	473	432	466	403
795	1	267_1	1	4	8.38737	325.093		18160	16901	16870	16894	17032	17587	16618	16536	17238	17775	17808	16722	15601	18746	10992	23457	22825	17741	11989	7302	18284	40356	16367	11908	14038	24093	11070	44122	12049	31850	9141	8062	7104	9961	18796	7359	16960	11614	10706	13624	5309	16733
796	2	267_2	1	3	13.3098	953.233		418	1356	451	1764	1110	972	433	491	450	1147	427	1165	2120	1244	446	489	7025	6945	6382	457	475	448	6868	19452	12884	486	473	422	7573	476	9943	471	460	474	9908	11224	9629	488	5924	430	6533	1152
797	1	268_1	1	3	8.40989	717.298		11833	9817	10623	10249	11724	11563	9584	10125	10099	9563	9601	9538	9034	9800	8975	14252	423	496	14802	1310	4291	1798	9865	24092	8737	10042	5447	471	27766	9877	25665	14548	464	16177	1488	1799	1418	7321	1172	2441	10184	1981
798	2	268_2	1	5	13.4069	1034.27		32667	74722	52476	17755	75561	72763	18677	16651	44121	446	53770	479	476	19755	23378	21630	16345	17692	73984	54644	69535	13394	29584	37829	499	411	17465	436	57922	30216	496	13510	447	485	73370	49008	50389	67698	434	51167	14189	35634
799	1	269_1	1	5	8.4551	449.11		42744	37134	37099	35756	37094	35054	38493	38499	37207	39249	37360	36323	36049	36476	2206	1515	48380	42504	2039	418	40259	31456	27974	53271	71078	23658	1999	26907	6093	34783	1642	442	1256	1828	5825	28077	46993	51119	2995	162534	57111	3989
800	2	269_2	1	5	13.4229	1068.52		273157	219420	204663	194347	195777	177294	258278	233944	249410	234801	231744	226022	208824	212624	159596	145360	248497	249449	198408	213123	203402	237960	245942	235904	228623	208847	270292	226612	208660	190611	217957	140276	206230	205956	204408	240580	211095	200082	216731	152332	210742	204788
801	1	27_1	1	24	2.0039	179.056	sucrose	2312088	2626690	2800992	3163801	3040538	3106068	2089723	2026283	2119136	2048409	2069458	2565355	2596989	2588729	925168	1883406	2866851	3980899	2658674	2470085	3176008	2268197	2947277	2149284	2025717	2182550	1146181	1261717	2645818	2153853	2703875	1984418	3748410	4144928	3220338	1972393	1763476	2878950	4331938	2428019	1345872	3632846
802	2	27_2	1	16	2.55454	259.023		1043533	1107479	1022048	1263762	1171795	1160635	1058013	1070063	1081211	1119597	1101688	1131501	1024945	1041845	1145699	1131630	1156253	947331	1456943	766657	1056694	1623315	1289927	995536	1026060	990744	1009349	1315056	1214400	1285822	905603	1097815	1167659	957856	1301001	1468657	1449536	938200	880305	1107151	1083295	941133
803	1	270_1	1	3	8.4551	784.15		453	2063	1763	1797	469	450	1715	1877	1397	1826	1759	1072	2236	2214	14709	15177	10756	9387	9560	11030	491	8462	5184	9102	1101	2946	5990	14512	1163	2625	2826	8629	14439	1386	2079	8976	14820	1347	10031	459	5094	7230
804	2	270_2	1	8	13.522	1046.52		28966	27525	14862	28992	29788	14173	14260	14039	16079	15210	28383	11866	28093	28443	1903	2007	3772	1732	20313	444	13279	41351	2687	17804	50418	2689	6664	34490	37168	46667	437	5157	19442	11585	3967	1706	19103	30991	490	116918	49745	29476
805	1	271_1	1	8	8.47756	337.057		40629	28397	26802	28291	28860	28062	34928	36204	33132	29076	33197	31377	35610	29401	11492	2831	53890	52619	7113	49989	10631	34883	78558	14610	14222	42219	26339	45204	4229	31669	44521	6580	21703	59505	33706	23923	12169	40680	61005	17004	9139	61280
806	2	271_2	1	3	13.5392	515.12		20373	15176	15413	18231	20169	23250	13783	15500	15695	13637	15532	17509	15959	14791	453	458	411	417	16036	1281	415	5337	53583	8244	6801	20710	4744	21996	26557	29169	30445	500	439	10572	5578	481	402	14801	9187	437	2266	49673
807	1	272_1	1	3	8.52267	403.125		445	4143	5070	4501	4663	4807	489	451	4415	476	3855	4776	4383	4272	471	413	416	473	418	491	406	63096	457	469	445	401	488	4813	477	8515	425	412	462	472	478	21186	449	444	437	482	474	458
808	1	273_1	1	13	8.54519	395.192		265955	295125	338021	318389	346151	332674	237677	266879	269380	280346	268934	288624	297164	298294	98842	143008	1407	2580	144671	178477	509044	160925	374240	396304	303270	524523	201762	54135	738943	123462	425182	105329	52297	697803	233844	94208	283239	353439	57356	188248	279298	183012
809	2	273_2	1	4	13.5908	1268.58		2803	2105	2355	2522	2427	3757	2929	2531	2566	2561	2824	2647	2404	2576	7834	1762	487	426	1228	433	5880	467	1239	420	448	1212	445	2025	1219	401	457	2189	481	1235	469	443	429	456	432	27075	2976	1069
810	1	274_1	1	12	8.56776	355.104		579880	554607	619784	607881	609236	604532	549609	574845	576478	624446	593009	609764	588329	596132	355305	596290	358288	413080	583694	416222	668295	710027	397846	495150	325435	273136	343917	645677	464792	1029080	439977	711012	379462	348051	346652	212374	604808	604390	764311	415405	184139	857973
811	1	275_1	1	11	8.59029	775.34		20516	21693	19242	16252	22654	19055	24049	24951	19874	18126	18710	20931	19859	21541	36051	25212	486	405	31650	2178	4619	461	13816	8215	64112	140587	16539	45447	54339	3608	22411	36583	1296	15941	7578	31338	1367	77465	18029	37177	221137	35564
812	2	275_2	1	3	13.6247	649.235		1552	1874	1748	1154	1825	2286	1857	1749	1348	2387	1734	1805	1787	1985	419	428	1331	1447	407	485	500	14609	484	493	445	1727	13509	1816	403	6060	497	469	459	3395	451	1525	449	487	436	484	458	447
813	1	276_1	1	4	8.59029	709.345		56363	28620	29284	30420	33323	33905	35804	35532	32387	34103	32740	34384	28747	27283	10657	7207	12385	8426	68866	168503	7459	13331	50054	6583	91409	62990	139498	10618	60953	2358	30909	1385	6320	12683	7054	97573	12625	2229	4606	4646	20369	3032
814	2	276_2	1	5	13.6415	521.224		19919	19095	16357	19691	22192	23552	16371	22166	14540	16401	18728	18655	19191	22877	432	446	432	448	2761	2838	2281	473	6446	2191	31877	16287	1046	1482	22795	4831	25105	455	1246	30643	22634	10660	414	1647	3542	4982	4380	3541
815	2	277_2	1	8	13.6415	717.309		231903	193544	203062	196304	208724	221074	233540	239420	220459	219699	197204	209857	203229	196255	93406	67559	101090	118877	209629	141042	196620	155913	190835	214684	298868	168849	231656	155322	325542	185330	212985	56570	131181	252369	213118	154708	112253	271229	120014	349774	233446	131821
816	1	278_1	1	34	8.63538	385.114		1140768	1143943	1191035	1189564	1231762	1239550	1203385	1156515	1168325	1148496	1159781	1248137	1118552	1131482	829520	810435	964087	1148300	1028050	172239	405521	3382337	1729517	1208069	933130	1314402	1523738	1154625	1450372	2686654	1742456	454967	599784	2081668	1562826	1679117	524008	136580	2083681	258916	554328	291863
817	2	278_2	1	2	13.6758	381.013		25605	1415	1379	3314	11895	17200	8707	446	1977	456	487	10660	1265	1801	422	458	491	477	461	485	16010	475	467	421	982	426	6238	495	18072	488	471	471	439	2221	5726	451	429	41697	413	454	479	422
818	1	279_1	1	3	8.63538	315.109		36832	50911	55443	60467	63448	66912	40059	41934	44364	42641	48558	57614	48161	46366	78352	90173	68171	56205	71242	65376	137412	88514	44283	39803	45263	38804	52910	58537	29876	33779	116239	55621	107918	59196	29114	20103	58285	151612	12976	104722	13816	60321
819	2	279_2	1	7	13.7309	935.485		40412	34927	37518	37226	39029	36717	39359	37218	37199	37930	39699	37559	34806	36849	433	409	1738	1174	5478	24177	101403	12181	23571	9236	45675	37428	38413	32974	29856	20163	25169	413	4270	73576	56182	13230	29317	75276	8809	87187	22915	27053
820	1	28_1	0.980973	3	2.03553	253.056		53849	53810	55086	61386	60263	61374	52621	50659	50221	52476	54729	55933	59285	57003	29068	23500	102722	75713	22555	18466	127737	28169	7190	19908	37173	8089	60591	14793	12059	28626	12205	32028	198914	7664	15034	165053	115650	6012	15126	91115	145258	16694
821	2	28_2	1	19	2.5877	317.055		1123241	1368794	1299803	1630092	1470793	1450011	1127660	1139346	1159077	1191408	1149695	1158810	1346860	1318082	821779	1280810	1058536	1243104	869950	408527	1273329	970673	954580	539754	974115	1578986	1255753	1068827	1238795	1044714	1249520	1527950	555877	1298248	1385316	1315186	972815	890590	926763	1470780	888392	1086784
822	1	280_1	1	4	8.65798	535.203		2672	1276	1407	1635	1498	1701	1350	2631	1745	1626	2951	2830	1165	1487	469	422	426	482	495	1115	7935	4235	484	425	4635	433	472	443	426	477	1085	475	1361	450	479	466	417	459	491	40181	1171	491
823	2	280_2	1	3	13.7309	885.439		1699	8601	7418	7286	8560	6293	6178	7639	9291	7318	7619	8745	4848	6874	6719	484	6364	5497	477	475	418	475	413	476	483	424	422	14426	28640	14553	28609	105925	403	16739	33439	480	462	419	492	20814	435	53372
824	1	281_1	1	4	8.68047	190.003		443	406	492	1765	453	463	451	469	467	411	489	491	498	469	7856	52175	33081	9944	10936	66929	477	409	493	491	470	453	403	1035	445	468	458	31827	14398	480	467	3362	20480	484	433	453	423	9818
825	1	282_1	1	3	8.68047	351.129		88690	85282	98912	98642	102589	91234	76407	87950	92691	96267	96423	96607	92229	94055	188028	222857	361013	336262	41090	57792	40909	37399	18658	82083	101936	29069	60027	16590	181438	181357	111421	111098	16020	73591	44100	25043	120538	163512	200777	251111	17542	1013
826	2	282_2	1	2	13.7687	1004.51		2094	1778	1405	1679	1345	1576	446	410	1335	427	1844	1502	1284	1563	20872	17922	475	430	1104	406	1902	496	478	491	475	1139	492	1013	1225	487	416	8884	450	414	435	440	404	1729	402	3837	442	1294
827	1	283_1	1	3	8.70307	377.147		3904	2030	13047	12318	5782	6230	6406	5218	6260	7813	7743	6806	14514	12681	5425	22351	1033	431	3887	1069	7260	6053	7669	2924	8802	408	1813	10598	5129	3101	4712	4372	1510	18985	3964	2360	5695	10186	3764	15368	12471	3626
828	2	283_2	1	5	13.8058	793.293		19171	18649	18709	19679	23075	21982	18615	17669	18085	18235	20364	20355	18087	18501	18209	23114	8214	12383	13196	15974	19816	30833	41172	10402	12832	11574	11539	14511	26990	25740	29186	44617	17563	18589	4738	7931	17647	12934	32058	17600	8545	37102
829	1	284_1	1	28	8.72559	346.927		135492	72453	60945	58136	66498	87223	80480	77896	82463	52497	62252	81006	56828	43619	24988	21611	401	475	217975	151000	5448	4807	20602	1328	139322	174939	255786	9247	222326	1754	53086	471	470	7417	417	320289	492	2619	4066	402	32466	3752
830	2	284_2	1	4	13.8238	916.491		23774	35075	35114	39641	47111	44951	27083	29833	33920	36337	40803	42763	25872	29443	42299	29099	43001	43759	12785	9580	42751	22821	25239	13638	24139	30128	27090	21097	21740	44075	21670	43117	13328	51397	40361	26451	16134	22311	17484	51050	18125	15494
831	1	285_1	1	5	8.72559	608.139		3364	7157	6968	7888	9563	10992	3495	5161	7278	10152	9219	4443	8509	7004	4382	14617	423	401	4300	1078	4679	1622	1022	7360	3026	4361	1020	1025	1474	4928	1841	7308	4044	3488	13584	8454	4274	8501	3412	30114	4123	6715
832	1	286_1	1	4	8.74816	431.192		52338	72984	72127	69654	70461	71597	55946	63764	63917	67998	65212	68498	70073	72539	195877	88153	37716	60088	22445	173512	38934	38487	57767	53475	79257	14273	10856	42176	37735	65993	38247	169804	171800	65576	21949	12454	43422	98489	180772	141922	44235	82360
833	1	288_1	1	6	8.79303	624.19		23014	15044	9543	14800	14898	16104	18191	7796	16733	14314	17370	15243	16662	14719	8192	12280	26567	44714	17556	2094	6952	31950	7056	8611	9971	3116	104519	36350	5385	36363	4933	17240	4102	6625	2053	436	11625	1135	3736	8513	3902	6666
834	2	288_2	1	3	13.8589	508.198		6806	6368	5868	6701	6800	7080	6354	4763	6065	5967	5964	6427	5656	4710	14121	5256	1838	1887	9314	12124	5978	1312	4502	1792	2497	2133	2238	4296	9708	3360	3928	9403	12456	13452	2678	3378	5512	3668	9234	11145	8156	3120
835	2	289_2	1	2	13.9104	347.404		28778	19443	18301	21326	21534	27617	19162	19852	19012	23004	20247	21458	16413	20246	4367	3079	5709	6866	20677	14266	19709	25582	7762	21387	34017	13458	17125	19387	35213	26201	8592	2870	15490	21505	16824	11871	13897	26669	8649	61114	28746	32418
836	1	29_1	1	10	2.05149	729.232		1843683	1723189	1916796	1903331	1910529	1822657	1739588	1598904	1639036	1713501	1685850	1808022	1838754	1864085	2221057	1707051	1959117	1730104	2307490	2305191	2021276	2115331	2407808	2012017	1921174	2090039	1919124	1814626	1792270	2017138	2149519	2419130	2362830	1902560	1950872	1888386	2121639	2170294	2805529	1383117	1582783	2252110
837	2	29_2	1	7	2.60501	245.043		259646	338881	331970	380151	378007	358685	268887	277734	274024	300913	295376	295215	337073	335380	343958	389640	554946	361387	542495	57610	244378	342473	334790	213728	229373	550670	317003	302166	292023	393686	186220	386428	196544	163113	291530	360323	596299	111169	217551	331204	332894	252892
838	1	290_1	1	12	8.86193	353.089	chlorogenic acid IV	5782868	4453886	4665953	4685166	5255437	5383468	4811971	4468428	4386775	4158380	4398433	4454592	4420582	4490748	1769341	1506653	4201940	4266431	2652576	2227120	7044563	7061011	7819060	2669992	3605707	4244360	3116842	6575022	3367099	6180239	3149934	1175487	2457830	6533369	7534944	2286673	3273736	7744095	6431489	7567642	2273376	7493750
839	2	290_2	1	3	13.9424	867.295		25904	18103	20150	20131	18217	15758	22569	20326	19548	18343	16490	16653	20116	19493	4620	7841	30561	29373	39242	33591	12945	33787	48425	30458	23027	8954	72359	17077	27326	20221	47904	1218	6738	22956	10972	6730	24853	24415	24009	4870	3819	3143
840	1	291_1	1	8	8.87864	729.327		384478	195510	179385	188769	203129	220557	280630	226114	208263	215122	207211	226282	198355	188735	161976	176135	41684	32800	322935	334194	41882	48388	116266	75020	302135	320729	369854	53052	313641	6688	190559	72423	29431	52772	20565	318815	45507	11515	14751	25077	199607	6161
841	2	291_2	1	6	13.974	1048.53		236577	199932	210961	226425	232851	225851	212642	203186	212395	220963	222851	231488	204787	205245	93034	99108	117023	155096	167136	145085	207193	129805	162588	230453	180624	202373	251741	136901	202558	186051	220023	81911	133896	356408	246154	222271	102890	225310	189701	174718	161589	103610
842	1	292_1	1	3	8.87864	395.192		18458	34164	36448	35610	41644	38017	32283	28023	36313	32982	32001	36345	35259	35361	483	435	466	1312	19956	5606	20503	456	18753	6252	15420	61509	25249	6775	86381	66440	40714	479	2008	63056	8619	62601	8205	7241	17060	23377	8552	34955
843	2	292_2	1	3	13.974	949.464		485	459	435	415	459	477	401	461	95527	455	442	416	402	458	47755	56074	422	500	315735	484	423	443	245154	489	66986	419	254396	445	472	66568	112453	25533	68197	460	442	431	403	471	426	28244	61302	142737
844	1	293_1	1	8	8.89548	209.082		6670	4035	5944	4783	5785	4773	5962	6319	4605	5459	4945	5170	9050	7121	3967	1458	446	464	10954	7005	1438	449	35100	486	29465	35214	428	14960	17488	434	34742	450	468	458	478	424	445	4202	468	6078	5138	459
845	2	293_2	1	3	14.0217	363.202		5867	3292	5811	6193	6542	5238	5530	5516	6232	6062	6552	6540	5266	4915	497	1859	1552	3406	455	1811	16057	3006	5134	1132	433	1412	3438	491	2116	2996	476	466	468	1737	4916	3879	411	1944	457	12227	4451	2214
846	1	294_1	1	4	8.95089	365.182		58000	69653	66687	70837	74636	75138	59034	63714	63832	65865	71536	68854	26130	73225	140739	193882	24083	36927	3094	43479	21545	142288	19015	4101	22938	45017	45879	64013	4673	124816	3051	154535	49629	79085	56437	24341	18656	14572	3021	76619	71138	37625
847	2	294_2	1	5	14.0872	1065.55		15238	12448	12072	14538	13325	12093	14413	14515	14728	14440	16464	15726	13154	14085	458	403	499	449	405	439	13202	1155	475	430	409	426	2574	435	473	421	427	402	402	420	466	423	479	47844	429	155522	490	1002
848	1	295_1	1	3	8.95089	485.224		12677	15044	15783	16445	16553	15345	12601	14586	13315	16229	17492	15318	14125	19694	29528	50803	2143	14380	2297	9457	21842	17365	17545	20158	4143	3027	4661	2756	4397	1555	5128	43621	3233	2491	18842	472	2576	3045	2847	458	25096	14355
849	2	295_2	1	5	14.1522	1211.57		2130031	1970522	1973636	1995547	2095746	2022576	1943502	1884701	1898431	1918437	1967119	2034652	1957013	1916344	3211524	3059066	1525058	1643940	1040118	1407814	2236917	1739503	1684154	1013600	1527767	1704139	2177460	1533967	1442584	1841945	1844968	2274768	1018984	2271701	1783803	1164783	967946	1883422	1610617	2413130	1438894	1199495
850	1	296_1	1	11	8.97236	355.104		217103	243333	242498	265163	263825	269125	214682	213242	229091	228828	258053	235860	229628	256598	149066	236891	114536	125822	251945	128631	273129	325407	122209	233480	112593	146249	144938	230546	262011	420550	201299	313864	118690	163936	129522	82871	225057	282822	285779	156398	89609	303512
851	2	296_2	1	3	14.1682	1092.56		141397	120050	122298	126504	134981	124743	122819	123828	119242	123722	122437	129289	114894	118447	76762	80577	96467	128631	238118	112640	114039	78852	93449	163998	139898	123345	149014	71156	199413	87287	174606	52644	87649	129940	81036	147072	59754	156147	106862	89157	126541	68135
852	1	297_1	1	5	8.97236	391.198		8581	8307	7686	6232	11170	7314	6574	6698	7693	6464	9621	7125	7669	11331	6503	5988	48152	40537	2977	5697	14224	12718	5578	428	1161	5775	9366	8029	2189	8254	485	5167	469	471	2051	2300	5979	5912	482	4561	3766	4029
853	1	298_1	1	9	8.99485	385.113		347255	322385	335728	335895	342901	345618	328698	313493	317526	312028	332027	315926	329447	328449	303150	241812	194390	268613	406550	72069	136430	800737	582778	348201	474395	590513	471503	327750	516900	591928	554993	123730	122233	615861	390481	413616	104396	37622	559179	75226	235134	71733
854	2	298_2	1	4	14.2162	887.225		58467	65590	61453	57246	61995	64256	56015	56589	57149	57015	69176	58506	59708	59956	448	430	49528	49062	22456	6362	82628	10357	49028	6058	26994	48737	27199	153599	40520	84254	18292	999	35449	22140	65068	27388	106338	25289	13279	172079	19421	16146
855	1	3_1	1	17	1.54641	288.937		78309	30162	31317	30774	32706	31981	56169	49421	55945	40543	45697	50517	29878	27295	14167	15726	94238	84021	9816	62727	9526	12201	40969	9242	27242	11603	23445	28948	2788	40217	11674	22729	160636	77821	15870	23415	23390	9804	52361	15150	7953	62819
856	2	3_2	1	8	1.62467	356.921		66652	46965	33375	52828	50705	49500	76781	77513	54114	69816	63194	53389	68487	46532	64113	30865	49405	48558	54953	43821	19350	50448	56348	49265	59790	59648	67841	61651	55791	65172	68590	70126	68080	36480	45745	57579	38741	49359	51315	50380	56237	75696
857	1	30_1	1	14	2.06745	193.035		1681182	1771947	1821184	1910243	1863652	1852388	1706778	1529437	1589587	1612738	1696195	1717193	1851922	1804738	213489	201670	1038670	1107105	1104135	313092	1046810	877349	1106062	416474	824591	1943136	1013450	935653	2320775	612279	1151303	74677	412215	1913227	2517536	1080287	648038	1429537	583151	3033129	881565	986610
858	2	30_2	1	3	2.68783	377.086		10457	17655	17115	18086	19229	18207	15359	15564	16914	16516	16335	16659	17011	17527	15976	13365	16909	15402	26401	8716	24238	27925	22168	7688	15141	27746	16298	13865	16897	11646	20397	25676	26154	27749	24139	37074	18164	11915	21915	16832	18955	15793
859	1	300_1	1	10	9.01739	691.335		147347	146018	142565	140625	141758	144528	155386	155014	153795	145183	145195	142515	144817	147567	77745	77961	24553	22128	316490	198256	95256	60009	146705	42637	186116	359057	11640	47859	393961	11969	182939	35543	19782	53235	38002	257230	39135	37774	11718	52397	122034	27956
860	2	300_2	1	7	14.2485	1239.56		19741	7546	18360	11237	19623	11307	17652	15071	20242	18845	21236	21621	13932	16690	2644	3337	491	472	485	1389	8540	1425	491	1738	460	400	10043	1333	5460	408	2551	1105	445	452	3071	1337	429	32006	456	139109	423	3671
861	1	301_1	1	5	9.01739	533.094		41805	50374	49439	51932	52202	47564	46246	47352	45389	41776	43428	38199	60241	56263	39147	26725	130036	145274	56499	99750	103779	134648	36083	67188	44411	15953	54163	109559	37239	105510	61615	30488	40228	13701	58880	32141	76912	50026	85934	17864	38933	152305
862	2	301_2	1	3	14.2485	1273.57		18749	15534	20795	16535	20124	16534	18042	19130	19557	16769	19903	17202	17608	21055	13694	10037	7636	10272	13257	10482	27504	20874	14460	15131	20186	15585	7610	7298	23271	19072	6777	2392	409	14524	11509	9204	14682	18774	3708	25078	28355	7862
863	1	302_1	1	9	9.03995	917.232		14124	11791	11728	10237	9674	10301	14665	13964	11422	12255	14153	10009	11491	8727	472	492	5347	2625	482	3388	17816	2144	8939	463	498	8599	8489	40876	6973	18963	6106	1333	13872	12221	33586	2463	28262	5395	1575	25632	2936	3075
864	2	302_2	1	4	14.2811	655.281		7939	11192	9400	10230	12029	12430	8963	9812	8866	12601	11329	9741	10458	9597	7742	6773	1534	2420	8515	1580	2276	1969	431	4933	17523	14915	15783	1885	12942	2506	39833	5606	422	2361	1906	11751	471	465	469	411	7174	461
865	1	303_1	1	9	9.06247	385.078		19096	139321	131135	178038	262323	246633	74806	129449	184247	273499	318650	387032	30419	68738	147422	18455	533862	370118	125890	64500	295409	99975	37022	257077	212148	3833	36394	130368	48165	167737	58635	267347	480891	1973	47416	538423	247512	56994	45841	458298	239523	250231
866	2	303_2	1	4	14.3145	907.288		38451	33318	31747	36523	40259	33047	34509	35661	32254	36341	36255	35299	33487	29816	500	424	15227	17461	203008	6721	455	450	412	15167	72419	498	427	433	5413	458	2782	492	420	468	7431	7903	9379	7965	418	427	1073	406
867	1	304_1	1	4	9.06247	443.12		116175	118855	115232	120528	130218	114747	110100	109193	111188	105239	106969	105268	115328	119917	96009	144814	46553	53227	59276	60883	87461	83733	55554	225730	59271	61432	154135	141036	206274	255049	198120	213932	39782	56941	35719	35959	106486	127000	101582	52209	56573	139562
868	2	304_2	1	3	14.3314	501.234		1988	1617	1931	1891	3158	2694	4065	3962	2831	4267	4095	1699	3035	1784	411	487	2025	2072	4858	459	8750	1296	4567	1108	453	477	498	5277	495	411	3064	465	1561	420	2168	9177	1052	2449	440	1749	425	2456
869	1	305_1	1	6	9.08507	457.193		127847	121840	120287	121416	133321	118371	120564	111117	118169	112450	108181	110070	119355	118031	184982	195579	52352	110121	323208	387276	106593	52375	161803	184161	153019	115879	53138	84349	184679	58066	137460	124286	124584	93520	115204	79043	128758	160400	167370	150613	94566	139307
870	2	305_2	1	3	14.3314	771.178		13291	12127	12228	11274	13151	12663	13654	11756	12224	11323	13727	12088	13106	12774	458	454	2184	3212	6562	1084	9304	1720	5803	2120	7800	11486	7975	11140	24591	40910	5623	419	2589	8033	6399	2482	8602	6979	444	40758	7369	1790
871	1	306_1	1	3	9.08507	341.124		6467	10165	11132	10745	12227	11625	7480	9292	10577	10090	11007	10313	6500	8872	10813	14733	464	1305	3109	499	16517	7772	3977	8752	5450	7565	4130	2514	2307	2692	2119	51363	5347	5138	2786	7096	8941	41582	1356	21063	8430	3821
872	2	306_2	1	3	14.3483	931.251		28171	23348	23328	23085	23452	24033	24325	25239	23981	22095	23003	24444	24628	22602	428	486	34410	42546	42551	8159	11021	453	85609	151001	77145	405	417	443	110962	451	76446	467	423	430	77102	72837	29846	6107	19273	495	46926	14852
873	1	307_1	1	4	9.13015	371.098		133745	135552	134689	138536	139624	135107	125695	126883	130303	125803	132415	130928	142142	132839	257157	291704	220452	250738	87189	190298	72274	215819	88624	122947	107919	117335	142192	141436	109160	174237	128473	216158	104894	98116	107865	73146	98942	149925	106026	205408	85772	90463
874	2	307_2	1	3	14.3824	563.308		1655	2566	1578	2361	1831	2245	1502	1512	1974	2147	2584	2396	2209	2123	9316	38985	461	467	457	430	468	2129	1113	419	7021	1352	416	467	465	448	418	28773	443	464	499	405	467	33989	419	11390	478	446
875	1	308_1	1	20	9.15185	431.192		840417	894440	913227	942341	959785	938971	837154	820870	851603	824219	853727	882480	861118	856126	955392	799553	577660	693340	802549	916207	709400	642111	968145	1424530	1018848	960437	923691	663660	1288500	641486	1001933	855594	688297	1382864	647225	497057	753022	941717	1096134	1061075	1185466	942971
876	2	308_2	1	3	14.3994	857.398		12421	11551	12622	11281	13591	15252	12198	11842	12310	11872	12471	12605	11080	10660	1872	2209	424	461	11960	28908	1823	455	6615	471	21633	33334	55469	2727	9095	471	1088	443	477	3792	434	62059	463	405	485	417	7888	472
877	1	309_1	1	14	9.15185	935.247		91153	73815	71293	66018	70686	66067	89524	80591	77623	74050	80951	66927	73233	76778	7870	1014	58265	30219	5611	29198	102950	12924	47402	5869	16611	36219	39352	291699	46995	108512	22608	18026	116375	40627	170819	27578	154051	56639	20985	204191	14503	36257
878	2	309_2	1	2	14.3994	154.402		430	434	478	423	457	401	427	497	430	476	467	477	432	436	1695	444	1889	2158	429	6721	9586	463	7778	452	431	8924	11571	492	467	402	10409	456	436	11550	9305	442	473	19255	2874	422	418	465
879	1	31_1	1	3	2.06745	933.296		25282	24181	23543	24948	23815	24425	23620	23761	23522	21352	23558	24746	25011	24017	19964	26297	23485	23574	21493	14979	12383	8913	7723	27521	14947	19205	17747	27194	44280	19602	18327	13353	8118	10068	12930	18560	16596	18560	9656	20437	20503	17506
880	2	31_2	1	3	2.84556	502.012		18782	11160	11509	11515	5940	3678	7661	6067	4807	4471	5815	4406	17480	14843	21458	20810	3519	7841	16269	14335	12351	22399	5073	16301	7155	10149	15786	18819	17738	450	8164	9712	11324	3280	17812	8113	27855	8901	9885	5014	20362	4480
881	1	310_1	1	13	9.15185	427.183		520972	519417	541494	548690	547122	542166	484021	513633	503378	510740	520146	539526	514628	510007	676008	723172	123413	169748	1001492	398445	659778	481948	301207	239245	637176	331211	408088	208649	560339	800585	637604	839172	661559	410272	427767	1025583	184311	427233	392403	306712	262464	404265
882	2	310_2	1	12	14.4162	1094.51		80702	73559	63911	76058	77128	80874	75449	74072	74515	61961	137605	76755	70228	67330	46775	32268	24980	20836	27266	13206	130078	79953	22720	30669	81591	27869	45224	85484	59434	84235	16857	44801	39508	55241	34321	16464	38852	66341	15321	475385	77673	74031
883	1	311_1	1	13	9.19522	569.209		75087	56010	54352	52889	56491	48855	62663	59349	57309	59821	58428	55148	55376	56554	25202	14161	85449	131369	140464	18124	36227	35699	120257	28688	59984	116558	23053	73877	12151	14846	17998	11770	56663	105610	109101	44104	50458	13623	115339	39661	18592	27654
884	1	312_1	1	6	9.24032	503.177		26120	22715	22894	21141	22589	24044	24967	24112	25569	22408	23043	23228	22410	23089	2107	2857	21186	20757	2426	469	491	3825	2626	10354	13016	30334	7153	21729	28695	31107	2074	455	492	11277	8294	2612	440	2096	1312	5505	23655	492
885	2	312_2	1	5	14.4674	922.051		466	416	484	402	434	486	403	491	423	481	455	429	401	482	458	427	434	473	417	410	1125	471	469	424	415	486	986	466	441	492	409	432	446	442	429	438	479	1116	408	2492	425	494
886	1	313_1	1	4	9.24032	469.193		22509	23376	18643	19458	17442	19725	16973	17305	18761	15550	18629	19909	16920	18652	16508	108313	9191	16727	14677	7764	10693	12436	7148	48290	13028	18559	8241	8265	20941	8309	9386	118839	9344	24575	5637	8040	7661	80574	29997	16952	10944	22020
887	2	313_2	1	9	14.4845	652.295		121747	107506	110449	115454	120304	118860	111548	108284	114009	107633	108581	117936	106162	110137	61304	43802	69254	71146	89641	37039	133498	109891	148339	135867	108575	143097	71806	47419	94871	171526	42543	32693	30143	105931	144994	80719	103930	114339	37201	133228	240689	22376
888	1	314_1	1	3	9.26291	295.082		6124	4436	4934	5073	4984	5418	4905	4703	4685	4556	4687	5266	4738	4871	1001	1002	472	1000	2622	1025	5899	5500	2238	5490	7762	2523	1742	2804	7532	11017	1945	2034	2888	1848	2090	1929	7753	4597	1332	26434	6714	1315
889	2	314_2	1	3	14.5016	805.292		2779	2945	2493	2956	2955	1471	1161	2910	2731	3124	3073	3106	2606	2898	405	417	423	1005	1217	403	431	3225	14429	460	5833	4291	6399	442	4573	4091	6201	1094	464	2950	447	1243	474	453	3699	409	474	468
890	1	315_1	1	3	9.26291	699.235		20257	19037	18654	18555	18239	18661	19023	18754	17943	17520	18108	16538	21212	18507	16930	17794	16091	16899	40220	8161	8144	5923	13280	29227	54105	27928	38672	8436	20366	6380	28615	10180	8069	49449	17416	17579	9353	10079	17886	10663	19480	8299
891	2	315_2	1	4	14.5367	515.25		7069	6098	7240	6831	7974	7415	7661	6388	6549	6513	6046	8630	5589	6306	5047	443	421	488	6851	478	468	411	1265	11235	9991	6667	7565	421	37350	418	5216	448	1428	30571	437	485	409	2672	409	6079	13354	402
892	2	316_2	1	2	14.5546	644.297		1004	461	456	455	424	475	412	404	478	1179	400	474	417	463	404	469	483	417	496	447	461	431	491	423	500	429	489	415	492	469	458	460	473	451	1604	439	499	425	428	3453	480	458
893	1	317_1	1	3	9.28541	965.257		9349	7067	439	5366	408	447	9368	430	488	6891	1017	1074	5900	6060	405	484	3998	3194	445	2543	1557	459	7649	409	462	8948	2902	10802	481	460	1159	424	482	3081	18545	454	11301	475	465	7210	421	434
894	2	317_2	1	12	14.5888	593.264		315658	271648	284309	295920	321289	310816	278150	262923	275752	270252	287670	296343	256306	278362	609451	367693	208357	164562	85323	78267	598843	174645	256958	114575	201482	277896	228945	183953	205225	268479	145998	456171	82951	377407	296618	140476	119757	193666	144290	500976	196762	124131
895	1	318_1	1	13	9.30799	337.093		452052	455432	467784	455684	489252	487673	422377	443252	447812	459619	447638	451578	453959	458204	481610	336976	388147	235156	283227	473431	415273	1025299	762145	269303	438575	670606	325696	706212	284909	846152	359942	608856	228931	289069	663381	343324	532362	488307	663121	602731	174374	582122
896	2	318_2	1	3	14.5888	679.291		416	6036	1138	3934	448	1087	465	425	1074	6926	1648	2853	417	1947	7125	18976	463	1602	479	9797	417	1669	3806	1015	6870	10712	1252	5972	2312	467	1797	32197	494	2192	462	1387	6204	1816	1448	409	4406	14287
897	1	319_1	1	5	9.30799	475.146		6310	6092	4648	5490	6451	5875	4940	6811	5852	6977	5327	5897	6467	4507	6321	8941	1717	1223	3368	1308	8597	2507	2477	4047	1487	2074	1343	1403	1787	1115	2367	3212	475	3167	3045	2223	2306	19894	439	42497	451	2774
898	2	319_2	1	4	14.6219	652.796		3442	1091	499	1387	441	2527	3873	1163	2545	2610	3732	4482	463	2805	424	458	428	457	487	426	3307	449	448	403	405	1958	486	438	1532	420	469	6454	472	2124	435	499	402	437	471	12219	2195	454
899	1	32_1	1	14	2.09961	209.031		2293927	2720485	2282929	2555944	3012237	2964142	2651614	2611473	2802114	2985381	2879968	3245650	2276674	2332572	3253720	2249054	3782022	2188122	643224	638840	6277574	445645	34756	1949166	1698706	96971	4011224	66323	383394	456538	472427	2688178	2481923	96751	213510	6436071	3061484	60059	25995	8009422	5401581	47888
900	2	32_2	1	3	2.89066	709.112		2989	3199	4848	7958	10051	11367	2658	2418	2398	3005	3374	4368	2227	3840	5935	2034	2397	450	14371	2019	4356	10536	1874	4658	2502	4585	15724	2195	5101	8618	5047	6750	4585	2293	5786	9133	7253	6154	2426	10033	5252	1965
901	1	320_1	1	5	9.30799	377.182		63431	72429	79764	75093	79865	85245	61908	67836	64072	72971	72088	76347	74461	68922	1229	1385	16139	18258	91472	62899	15519	24424	13250	12623	123160	135855	52248	16035	12701	10282	10415	1094	64173	136131	275475	45496	8770	12172	16980	18502	34100	9491
902	2	320_2	1	3	14.6219	1019.47		9606	2809	7815	7689	5765	8968	9850	8562	9813	9741	8045	8052	9155	9431	409	476	16694	19422	5590	462	497	458	490	484	6412	470	443	68991	429	1486	6720	440	101954	12417	41469	27886	409	2035	75425	427	439	460
903	1	321_1	1	10	9.33059	691.335		66383	66563	71139	64359	70251	66776	77603	81067	75310	85111	76995	72827	68479	68448	26257	29247	11361	8912	152039	60636	48102	26092	56525	19013	93088	139056	115858	20908	212101	4866	88190	11795	8470	19654	14102	167109	12862	14854	4901	19988	63839	12093
904	2	321_2	0.952467	5	14.6552	1289.6		76287	62831	61092	68307	68682	68234	69230	66199	69053	65001	65550	67926	59060	62768	32035	23757	40673	38603	13550	16464	143012	46088	87277	26561	44640	75012	75593	32463	30559	38282	30032	25901	21745	87116	187894	23164	25306	45467	22396	109120	77220	28591
905	1	322_1	1	5	9.33059	1188.4		15405	12835	14220	12534	12776	12380	17131	18185	17171	17103	16652	16027	14358	13738	14091	15460	29374	30339	27309	5273	1914	23504	10543	27155	9547	8648	40060	11310	15215	29964	21730	15032	14169	21956	16008	24155	14355	3482	26530	2104	18369	6074
906	2	322_2	1	6	14.6552	661.303		6314	22531	22089	26179	6299	25483	5302	18787	19242	5867	5237	22842	5254	21292	11448	28585	7403	1205	14234	42637	1729	445	2688	3659	46323	14458	39432	1729	2163	2416	454	21828	402	90560	1561	1256	5001	28603	486	453	32394	417
907	1	323_1	1	3	9.33059	727.247		17315	14567	15401	14355	15023	14366	20029	23141	17328	18907	17440	18314	15471	15768	35053	32665	26897	31445	34882	36544	16206	4008	5801	11149	12295	8168	3612	49696	5445	3260	63685	89141	67237	24539	21975	19535	15217	20711	82095	19931	2513	13954
908	2	323_2	1	3	14.6885	419.192		7911	7444	6295	7460	6752	7287	7584	6776	6862	7326	6684	5487	7961	7400	410	420	482	486	5683	5114	11213	466	7564	442	6774	8274	441	1157	8248	4904	6155	422	426	6325	18420	7810	487	2350	4551	5142	6598	2313
909	2	324_2	1	4	14.7053	878.35		400	1160	419	490	420	427	420	435	468	408	471	453	483	409	445	465	408	435	433	428	408	482	473	2543	1391	423	435	443	2279	4779	3153	446	401	459	447	450	400	445	475	483	440	469
910	1	325_1	1	6	9.3756	589.214		32409	26124	30415	23575	25853	24220	32141	31896	27779	25916	25688	25625	26106	25766	12590	63588	1931	34849	4670	4911	1828	5242	28996	25706	25058	21224	13874	3558	17237	413	3821	3350	480	77311	2581	463	400	1085	27768	2832	2396	1741
911	2	325_2	1	8	14.7555	933.469		479773	428558	441479	434365	458515	468271	428391	425460	441398	417884	434055	465630	410807	416759	28220	31732	73899	87678	169735	271050	658138	220693	449991	172197	491622	509602	508661	442115	439759	436457	381561	14534	103239	701092	460764	405937	489473	807574	146944	500912	203444	515396
912	1	326_1	1	6	9.3756	471.152		22580	16888	17491	16261	19140	20037	18660	16281	17895	17461	21388	19240	16173	14772	1043	402	21566	17321	3432	9954	42837	4141	29073	4017	6716	14690	23196	32577	13362	16364	12395	1578	19421	30286	41928	9078	30448	9954	16685	33398	3906	8217
913	2	326_2	1	16	14.7887	1211.57		307319	284412	276321	290168	314517	295029	284015	285348	295387	290722	273322	299567	270859	275230	204818	43834	71541	50822	111976	47812	389332	209128	89355	134317	362314	106826	97105	319469	247718	221119	44622	332485	117682	167341	250635	62186	131689	304529	32794	2288386	412597	224883
914	1	327_1	0.99316	3	9.3756	459.187		2236	414	456	408	410	474	2066	1972	2048	2159	1916	1920	405	468	463	497	428	402	477	464	4732	499	404	439	7016	5250	493	463	478	406	408	414	454	2309	448	2302	428	412	497	31604	23194	435
915	2	327_2	1	4	14.8054	573.305		6331	2546	4361	2924	4814	2938	4259	3574	5887	5176	467	5538	2606	2675	7147	1034	1297	3628	6368	10842	4000	472	6962	12832	5139	475	9355	8123	4231	2227	5324	4707	6551	2808	484	458	4532	426	12979	471	1311	9988
916	1	328_1	1	4	9.39819	613.235		7006	5368	5930	6706	6865	5712	5810	5164	5679	6409	5539	5605	5633	5483	1818	1185	6132	13978	17400	1105	4025	2455	15150	5455	3117	1115	3373	10144	4621	4888	5874	1763	5213	5157	3080	1842	5424	2599	10898	5120	1119	1041
917	1	329_1	0.987504	5	9.42072	335.077		70533	65294	68199	66288	71897	72566	66993	68291	66883	67328	68272	71870	64342	66978	38304	25003	8026	9005	30412	14472	216442	40679	49222	26429	41606	277237	29249	87126	74690	15181	86589	14622	14024	25669	21252	88502	50356	22484	11473	29702	17302	28990
918	2	329_2	1	3	14.8054	611.22		3656	408	479	5580	3902	4675	430	3612	2714	408	417	4011	3196	421	3576	4640	427	475	414	4980	2463	475	456	3965	493	493	452	420	9363	4640	416	5576	412	24096	10999	418	486	7927	428	17976	457	462
919	1	33_1	1	5	2.09961	165.041		589803	805281	859133	940666	882433	936234	616596	626387	669307	650169	734164	853643	806796	758628	469437	941577	621925	1018828	977107	1161047	558629	1072338	1102991	900525	860912	857460	458451	738348	964971	1034355	1118905	865310	1202846	1469856	961495	476047	536899	1298149	1584077	418728	308984	1474910
920	2	33_2	1	4	3.00335	288.987		43709	132337	148647	162637	155079	154437	81251	79685	84149	74525	97364	107200	145115	128828	126592	193037	76963	84228	110971	144652	91580	134759	81773	173368	92934	110416	105238	96750	152777	183009	168009	142915	88450	102244	99083	70212	90591	187236	179372	154657	89415	117342
921	1	330_1	1	4	9.4658	529.25		2726	495	486	413	7353	7197	7028	6526	7878	6604	7457	2415	5233	5255	413	2049	407	476	406	411	24807	455	4063	471	13054	24795	470	426	499	1964	403	421	1128	21830	13060	465	486	487	471	15214	45908	494
922	1	331_1	1	3	9.4658	187.098		10617	17587	21382	23925	25889	23957	19666	26625	26658	27505	30789	32751	4471	12443	28551	3025	24398	18733	26527	16071	14864	22453	29923	49357	30694	18337	18921	28707	25299	16241	22333	32461	40231	13927	9882	31616	20705	19229	23469	20206	32432	29485
923	2	331_2	1	3	14.8221	654.306		462	484	434	478	477	450	445	445	480	409	1063	442	409	437	2953	477	433	451	478	402	1470	460	8696	428	480	9149	487	455	467	411	480	3241	412	434	411	477	409	480	473	426	6169	470
924	1	332_1	1	32	9.4884	491.141		1046772	985311	1005578	989846	1042131	1040853	987451	997755	991431	951971	1025574	1030775	968061	962753	1294383	1788750	1249087	1382710	817408	283085	508171	1156052	598142	244474	864985	952923	744624	717245	537619	654483	519077	1190190	897060	682962	771623	320584	779769	1329287	442824	1499946	551787	521095
925	1	333_1	1	8	9.53348	965.257		52464	46152	46328	39220	44208	45373	48701	46041	45508	45648	46158	46451	39415	41803	9280	2318	19166	14831	7464	14298	62717	6215	39067	13284	13391	42704	59357	86574	46028	69826	45185	29422	75878	58560	88528	15093	64338	16336	13723	64912	16057	13227
926	2	333_2	1	5	14.8557	413.218		111071	106175	108692	107502	108333	106664	109590	107791	102838	101739	96734	102228	119957	110575	134403	141172	6375	8264	456	24282	126235	136369	443588	117659	88696	75319	12999	4168	173396	4191	125653	49550	23523	436	161993	149408	2171	7454	435	384453	426	2450
927	1	334_1	1	3	9.53348	211.064		12074	15416	15555	15766	15479	16213	11974	14105	12909	14022	13838	14024	14835	15396	1627	453	434	439	407	22669	24477	8899	7278	2896	9088	8077	6782	14566	458	4552	483	1528	7940	24976	47741	32772	10330	24167	4896	34720	8391	8143
928	2	334_2	1	4	14.8557	805.339		4991	10618	13385	13287	16727	18167	4397	4233	4240	5617	5825	10516	6825	7485	1123	475	463	499	410	443	455	417	475	2228	2730	15118	3395	480	6589	11761	10228	3826	458	5859	442	494	488	438	483	478	2990	455
929	1	336_1	1	6	9.55601	365.019		87558	272828	274216	256072	216990	205810	161150	179915	177424	191653	197897	165405	298186	269356	241539	545319	366976	498258	297395	606931	141933	470805	136394	214326	96629	171140	160507	218975	117632	239885	259179	330058	185026	124050	232493	267515	220345	189763	279764	6953	97570	202429
930	2	336_2	1	4	14.8889	745.272		49959	41574	40852	37750	40900	43719	43714	43888	42280	45567	44221	44884	39931	42496	34350	34068	34291	44314	34208	15954	31059	59422	64841	42231	52996	46523	40563	58454	31004	48419	37514	45165	33247	37421	28583	45584	36694	25377	56287	26900	45234	43964
931	2	337_2	1	3	14.9055	543.172		424	494	422	403	1252	420	488	498	480	434	465	470	1186	493	422	457	410	1035	492	445	449	433	424	407	445	440	477	481	478	449	424	484	427	489	414	9986	1019	496	1252	418	436	469
932	1	338_1	1	10	9.57858	597.182		119016	91489	94618	94968	97801	97505	104740	105509	115877	104994	103716	103325	94921	94507	77348	58480	33851	31080	77384	93783	177333	95671	165278	146921	101427	59535	126569	63777	154935	134459	58978	88417	70005	41127	53506	96591	205919	128535	35367	129944	95880	144712
933	1	339_1	1	2	9.57858	407.192		6135	4075	5559	5506	5782	5643	5435	5635	5434	5656	6025	5683	5289	5054	20034	31833	1098	1879	3027	5551	2682	16110	1758	3448	3187	2993	5530	8990	2408	12430	2664	23760	8786	3148	2949	2012	2423	3957	3226	4137	10645	2896
934	1	340_1	1	4	9.62369	559.203		5327	3859	4826	4705	5628	3193	3649	4106	6219	3864	3676	4730	3515	3604	435	9455	403	3230	1349	11015	1555	485	1513	6185	5785	2229	459	408	2616	496	446	1024	500	1325	483	482	454	2677	5163	1372	467	1657
935	2	340_2	1	15	14.9556	331.046		759539	792922	769753	787252	843756	810885	721106	771352	734616	694440	759374	720964	738090	703145	655122	1343400	446	473	1284	1694127	786488	1912	1587476	594764	2811	421	21749	499	2258908	838649	952020	1145365	488	1990305	1184137	442	412	1503851	1527	1225631	2560	625581
936	1	341_1	1	4	9.62369	325.151		58577	68150	70763	76024	79611	75985	59179	60393	68777	62980	64292	74725	69540	67501	42569	35628	49854	87349	244075	101194	86470	49728	84021	113040	59609	74926	24580	51871	116907	75476	92056	24306	84163	52421	63837	64980	78120	87329	62343	61466	82112	71965
937	2	341_2	1	6	14.9556	1099.55		85096	68812	65995	63322	66856	71359	78338	73449	70751	74017	75251	69121	74995	70772	81557	56773	69315	71754	16798	29709	140279	12603	88164	25159	38991	101957	114479	29708	10558	25702	57251	38696	5650	97712	108639	41900	18719	44669	65546	49299	35557	1196
938	1	342_1	1	3	9.62369	758.259		2132	1959	2147	1815	2109	2194	2200	2196	2196	2143	2082	2344	2052	1868	3386	3228	6224	9889	7447	2216	1407	1073	1593	3390	2719	2103	1723	7239	1997	2536	24387	7164	4242	5109	2336	3903	1821	475	39962	496	437	2085
939	2	342_2	1	4	14.9556	931.453		55341	44489	46298	50688	55018	48718	54744	48407	48968	56246	56328	50472	45807	52424	13633	3371	26467	12456	29426	4036	33427	62332	12450	8376	45407	29752	29931	75450	14762	67051	5650	15097	42384	38537	43915	26949	56607	10292	5051	235911	32837	34450
940	1	343_1	1	7	9.64429	1092.52		51525	29982	29258	29508	30990	30175	38103	35757	33291	33022	32164	32436	32675	33267	21114	23888	8950	9964	19702	1372	39885	1548	1763	31560	96945	3897	2081	153828	25228	3683	9511	13960	11276	30582	12026	428	9851	60840	6660	303848	299125	41184
941	1	344_1	1	25	9.66361	625.141		1221629	1056819	1098938	1100930	1067386	1063749	1144067	1164902	1125094	1092287	1155090	1070906	1019927	1067717	1423417	1188389	572282	545404	213240	344921	880809	396419	748313	571474	316373	695561	556357	919750	849979	973093	546693	1116715	444141	1911981	1602368	800803	632978	2038868	317411	2424298	304415	852378
942	2	344_2	1	3	14.989	524.243		2721	2546	2348	3437	2234	2042	2490	1529	2229	3079	2431	2751	2400	1840	1790	494	2562	3073	450	411	443	1601	433	458	405	495	4332	462	485	449	492	406	441	435	401	2879	410	488	481	464	434	431
943	1	345_1	1	4	9.66361	391.198		14860	14961	13783	15254	14393	14199	13566	14863	13995	14158	13953	14286	14569	16370	13972	26507	4381	3228	38559	8701	24657	33762	26906	24502	17367	13601	4730	7002	36505	12435	33576	9833	7627	9094	6407	14616	11427	18573	7425	19647	10774	6462
944	2	345_2	1	3	15.0053	607.297		22203	21140	18610	20039	21608	19692	21541	21518	20386	21463	19646	19025	19113	19914	1840	2300	1122	491	5559	1168	16795	1162	8498	4918	11102	32567	7129	5537	1201	1583	4189	2595	477	30648	10937	21189	3444	5609	3393	4911	4283	2045
945	1	346_1	1	3	9.66361	455.098		50978	42779	36502	37510	42605	39997	50612	48549	45985	43265	42934	42563	37186	37742	61811	33076	56823	49455	83852	38762	40442	59076	47632	71199	54342	55425	71277	60438	50036	60441	60256	58743	61703	28732	41286	54821	68415	35076	57628	27692	70223	53512
946	2	346_2	1	3	15.0219	871.23		6775	7950	8046	7153	7683	9187	9542	8761	8060	8644	8618	8419	7575	8266	447	450	2015	1550	1803	1198	9327	422	7532	485	5067	7592	7253	15169	8500	8258	2456	468	5773	6994	25161	1608	9444	1619	1141	19022	475	938
947	1	347_1	1	11	9.68303	583.203		285198	263926	276187	280280	275420	273034	270491	264789	265306	269483	276150	280218	265704	266878	248348	238513	216733	236264	260863	395651	383085	246533	395394	200395	244638	236319	270393	243250	239389	244976	306320	304240	349681	174465	219952	214615	460194	314575	256844	320972	147939	302185
948	2	347_2	1	8	15.0384	1257.58		44730	40172	40393	41025	42027	41321	42798	40364	40098	37367	40869	42803	36252	38332	7476	11680	9803	2506	490	17973	83026	929	30024	18999	35611	13150	33340	24807	36816	9201	19055	31614	14915	41899	65472	487	4501	5308	11205	129929	13447	25083
949	1	348_1	1	6	9.72461	387.094		35350	31892	30452	30930	28797	26687	31410	31247	30520	32219	31450	32661	32842	33207	20769	66192	64601	43450	22480	19612	7194	68910	3929	14433	43715	6730	112870	30050	10115	16985	12738	26682	3480	27353	6689	84131	7963	46562	4656	12143	38771	7673
950	2	348_2	1	4	15.1057	447.187		7408	6275	6038	6186	6980	6366	6415	6916	6708	6010	6348	6362	6408	6548	450	474	436	477	445	4496	3615	12574	5846	4317	3756	465	498	4829	468	412	3328	472	3822	466	23150	17176	439	428	6670	3507	12245	477
951	1	349_1	1	3	9.74721	385.078		487	7028	8028	12513	19974	23811	2486	3195	5674	6410	10925	17626	483	2144	4302	440	12128	7216	10280	4556	13333	6971	1665	21932	8158	470	419	4650	3597	21522	8349	14962	15827	486	3555	17462	7661	3842	2390	43882	4116	20525
952	2	349_2	1	3	15.1233	349.093		12754	14894	16191	16388	17938	18148	12709	13529	13981	13745	14197	15889	13959	14980	10192	10498	10540	12514	11748	7202	21104	26441	9558	6544	7474	19511	7408	13236	13338	54470	23654	15083	2205	12944	15985	7555	4007	13673	11742	9436	3244	37874
953	1	35_1	1	11	2.14639	191.056		8381478	10148238	11147081	10820357	11197296	11266063	8369680	8184218	9492979	8956956	9741523	10708071	9994544	10367817	2120529	4026845	8595469	9615973	9834216	5943959	4275641	7871376	11182700	3133914	7624935	12779287	8963797	7350890	9565340	8912349	12520790	3270960	4010008	18041444	8331585	9810249	4688470	11940317	7556755	10024230	3259862	8483403
954	2	35_2	1	4	3.29475	606.075		39594	49846	46031	42329	42726	41701	40308	40923	38957	40072	38923	35633	48201	45312	49029	77101	54271	50850	47104	32165	31588	51996	33208	31930	30226	35969	39578	56233	35726	34416	30024	47171	41380	30139	48002	43591	72932	29326	47219	28286	40412	28200
955	1	350_1	1	2	9.7697	979.273		15526	16480	13756	13146	12756	13551	14322	14663	14027	14636	14755	14188	13358	13846	410	493	8000	4617	3924	3820	24802	1583	19743	2277	3724	20911	16201	16646	8910	12305	21999	454	5133	21016	50125	2804	25325	1990	7025	5689	4215	1529
956	1	351_1	1	3	9.7697	389.146		8933	10771	10227	11520	11240	11389	8064	8557	8529	9367	9382	8882	9368	10621	480	488	478	473	10317	488	30713	5311	441	4793	411	2319	2336	21895	491	70989	497	417	2841	1174	1634	29149	3984	440	421	444	16669	432
957	2	351_2	1	2	15.1796	423.133		4194	473	471	408	490	428	1084	428	447	465	476	405	410	492	2668	4872	482	480	486	429	435	499	2385	3506	448	464	427	487	483	408	407	423	429	466	472	406	434	497	445	468	1466	420
958	1	352_1	1	2	9.7697	448.154		1910	2508	2455	2238	2222	2090	1844	2025	1678	1854	1899	2200	1992	2043	1630	432	4700	417	10848	5310	2090	4101	3730	8565	2065	2077	1743	6202	2600	2818	2418	2213	7088	3777	8070	2583	2310	10813	2206	1650	2367	2778
959	2	352_2	1	3	15.1984	815.203		24576	23568	22460	20152	20927	21747	24161	24319	23764	17541	26404	22627	21157	21467	413	414	10037	7722	14306	2562	38770	10788	41793	7157	13124	31944	20487	61897	19690	8135	34459	495	34326	33736	98416	33564	42174	7149	26763	30514	5304	4006
960	1	353_1	1	4	9.81483	707.367		37084	21549	21510	23228	23525	24196	30519	27146	26649	25430	27463	25039	21411	24261	13158	12399	2614	1293	55343	110668	2199	6955	10803	1182	60982	51515	130012	12864	79883	411	14757	2437	2187	5029	1949	90706	5909	1075	2460	1238	31287	1451
961	2	353_2	1	7	15.2346	931.453		84471	71349	71563	74414	75230	82232	79043	78110	79295	75621	77456	78447	73507	73783	33254	28234	21894	16691	73418	52849	49454	136461	33697	66195	131405	36938	54724	86407	79843	131311	28720	28106	94595	75626	51681	52415	46264	73433	26817	255043	95045	96047
962	1	354_1	1	11	9.85021	337.151	C14H26O9	308867	323337	315471	364056	346185	362021	295278	296358	306048	312119	339884	322670	290642	313365	295026	307985	66029	70184	105550	180228	325558	907564	390108	236980	357466	280748	82858	109117	409695	176151	285425	247897	373879	646892	294497	391503	189118	370301	80354	1069635	516813	277949
963	2	354_2	1	5	15.2526	559.276		4075	3558	3767	3844	5006	3865	3283	2606	2401	2600	3751	3758	3842	2620	31946	54045	2666	2513	1585	1427	436	13069	2971	451	12973	2572	1821	1171	1465	6299	457	58784	435	486	5881	498	456	12865	2235	19969	6523	475
964	1	355_1	1	3	9.85021	295.046		19133	22455	23813	25513	22077	25636	18335	17826	19932	19925	24269	22696	19769	21611	10047	454	5465	10239	7021	53084	7122	24530	25689	26512	17621	18910	6820	23550	15292	64160	50278	8242	4976	48036	35126	2866	5457	39226	53088	6601	2868	106873
965	2	355_2	1	3	15.2526	647.292		8056	6290	7090	6539	7026	6409	7011	7081	6035	5849	7712	7489	7188	6592	1742	446	3688	401	9569	450	2733	1640	1621	2003	1930	9253	20359	1750	1659	1859	10794	1487	480	1928	1249	5690	485	481	478	1425	1297	499
966	2	356_2	1	4	15.2526	491.214		6723	8293	7590	6717	9545	7333	6619	7309	7381	7661	8064	8357	6151	8101	495	401	454	499	15455	458	45385	492	4909	437	6120	416	474	22811	6862	38794	429	453	1968	413	481	10497	1924	478	2143	7729	12927	468
967	1	357_1	1	23	9.88218	741.188	quercetin trisaccharide	6531681	6122592	6235469	6592960	6629460	6599473	6245951	6222060	6054320	6306635	6650715	6581719	6147748	6023447	3087333	3165504	5123665	7162421	5161651	505710	6036395	5766475	3261184	3325982	4805632	4500240	2492695	5929819	4746637	9601423	2030784	5252235	2024661	2329377	1889626	5430302	5672456	6101804	2297709	11124918	4914414	5465062
968	2	357_2	1	3	15.2706	1003.47		1263	454	431	427	437	441	463	470	486	438	418	442	453	429	491	445	2725	459	497	484	425	408	2862	464	480	4451	422	478	448	464	476	411	493	5672	7059	456	406	473	433	407	493	416
969	2	358_2	1	3	15.3072	543.172		39256	28774	30875	30638	30791	29967	32969	33479	32215	31791	31755	31077	33520	32656	4313	25519	2542	5034	10828	433	11385	33451	8138	1025	11942	55486	36825	8007	34474	7865	12428	437	481	28608	1555	67262	14092	413	3191	21654	1790	2328
970	1	359_1	1	3	9.91388	1155.3		5763	5008	6019	5691	4414	3567	4247	5161	4915	4499	5023	5560	3956	4204	421	406	31302	34282	28844	465	400	424	423	1461	11906	424	442	487	500	453	36066	491	458	477	8607	34550	489	486	42617	452	436	450
971	2	359_2	1	8	15.3783	917.475		166118	134999	139594	137855	143281	140715	152243	145360	168795	148219	148371	143839	141068	136244	42004	23686	15792	6513	16368	19360	122394	30356	24420	17672	26677	50954	199239	32277	190530	31310	17528	13884	18072	26161	44077	19673	19776	136202	6978	328597	38617	39956
972	1	36_1	1	7	2.16163	269.088		88855	123278	183386	182762	159677	155268	93742	96684	86385	103060	111646	129791	157478	122523	19928	673598	11421	540372	19365	85134	34367	7414	42849	126660	20959	18332	5660	11393	51204	10189	22696	10838	19528	15720	22428	425	12313	34836	39361	24042	12441	36202
973	2	36_2	1	3	3.76844	421.136		8154	7812	7459	7482	8110	7969	7469	7937	7601	8029	7802	7705	7816	7766	7831	10458	2823	4978	8261	13522	10235	6655	14844	8033	5813	7675	2977	7061	7587	5457	12364	18990	7265	5917	5875	4403	9964	8989	12120	8435	1809	16019
974	1	360_1	1	11	9.94604	461.167		447724	457678	467360	507330	521608	517081	393866	392454	402770	422053	445874	469481	422151	435211	615904	758673	177440	243377	299877	593647	461799	522806	633145	538068	285596	234477	493471	383522	416203	450733	370456	676455	286505	595613	577477	307480	284645	478390	485340	634634	293088	577512
975	2	360_2	1	8	15.3963	332.409		30953	24130	24650	24960	25636	26349	30214	27537	33259	27850	24876	27357	26101	25275	4390	2753	17311	24792	16951	1030	7858	9781	16056	19539	17154	27791	7862	9890	11529	10944	4405	494	4156	18326	12456	19705	14230	8099	9586	85726	35677	455
976	1	362_1	1	2	9.94604	693.351		4311	4519	3131	3071	438	461	4151	4457	3367	3139	3078	4374	4528	4966	1140	477	472	446	7029	3850	463	1023	1562	443	1768	9452	4466	476	6345	411	2785	404	462	410	407	13768	455	479	454	1118	2030	463
977	2	362_2	1	13	15.4936	659.302		121045	102359	100782	98722	104732	107371	114279	107619	100067	113458	103722	104182	105145	102997	97092	115619	112929	124589	32391	113141	150008	154768	140085	180681	231290	21980	23572	166314	21130	173658	12439	60593	5785	229222	145944	138192	112385	212375	14401	25649	201125	23028
978	1	363_1	1	18	9.96269	1094.54		363466	363822	361704	389494	405177	390327	387975	358467	346482	340806	399233	393901	338993	355421	777258	798140	62487	64915	235724	88610	583019	10961	249256	442853	607570	98438	21970	1051350	237468	30298	234034	535838	88032	949811	494490	11050	46672	1105506	193534	1380137	1067388	164042
979	1	364_1	1	30	9.98023	949.263		577776	528377	509526	474619	532192	516391	486435	472974	467561	471483	522000	498322	441706	462785	1431	476	345058	217866	61387	250741	920062	83619	587167	26341	164341	406500	314951	1292744	293968	476827	279581	6084	497069	481061	1915042	261549	961782	194430	264674	736728	85825	124448
980	1	366_1	1	5	10.0171	479.083		43906	41647	43027	44735	47284	44497	39027	40147	37347	36302	40839	38905	31050	34411	135854	125364	26118	26543	477	32690	34054	6172	30896	21364	1145	4110	10957	5283	5354	35330	3797	90376	1317	66286	156712	4092	2423	33645	1117	147539	2768	3666
981	2	366_2	1	4	15.5519	1273.57		31671	28233	27643	25367	26757	24751	29918	30339	27850	27489	28683	26833	24769	26249	54256	73839	432	428	6143	484	87357	455	3570	66655	39015	10835	403	52908	15119	5683	10555	31512	11821	96769	40200	414	10837	66963	25818	63144	71238	33348
982	1	367_1	1	3	10.0171	277.129		7761	5967	8377	8136	7522	9100	5718	8290	6603	6600	6609	7273	8221	7667	410	1771	2737	46763	443	8414	12582	2952	3372	2341	2345	3518	1647	3780	1115	2604	3513	439	3702	440	5485	4797	5798	8747	2154	7585	472	2469
983	2	367_2	1	5	15.6122	1230.62		16406	13541	14310	13079	13095	13065	15185	14758	13375	15693	13782	12880	13940	13907	24399	21928	20358	25817	500	15891	27396	4795	47127	12161	13275	440	465	7809	441	10670	475	24996	483	51272	40007	19188	4535	17056	452	459	15046	479
984	2	368_2	1	3	15.6524	751.246		26676	27620	24471	25731	26291	25006	26379	27496	25656	26078	26462	24803	26029	24598	430	446	65747	80182	40454	13754	9333	408	23260	17926	19791	422	1115	441	27309	429	72771	413	465	493	16763	47868	12722	13902	19363	436	2779	44855
985	1	369_1	1	3	10.0537	339.166		7330	7405	8302	7926	8234	9482	6066	6669	6916	7021	8270	8428	8629	7481	444	425	471	408	458	3927	8588	418	3714	402	8609	8558	1550	2260	1298	424	452	457	460	15344	29224	13216	493	449	443	15393	4585	431
986	2	369_2	1	2	15.6922	903.46		12588	9998	10285	9943	10778	10366	13160	11676	10722	10908	11095	11489	10480	10295	2383	1851	6029	5858	417	2059	12910	1111	15089	437	28563	17659	22811	4523	1300	13337	480	473	430	1402	6110	10466	5574	24947	402	22842	12250	472
987	1	37_1	1	12	2.17692	194.947		858809	464853	606628	593457	593045	672664	813397	886776	963552	792035	1040002	1178228	491413	504874	672074	377358	940987	979641	704048	121340	846296	382340	568891	1055175	888716	640567	867919	997662	633014	619678	527370	610895	785675	474579	405568	801515	624520	577206	334651	1043533	1384635	1032858
988	2	37_2	1	3	3.81344	388.082		450	1645	3011	10089	14722	19192	445	406	430	1139	1798	3475	427	455	449	413	470	400	16545	409	1070	2206	469	487	470	498	406	481	1494	19591	7956	4155	1982	451	444	9325	1026	3326	493	17123	421	2593
989	1	370_1	1	5	10.0711	1026.35		41430	28100	31325	29088	28377	30741	29268	31752	32887	33453	34845	31885	30009	29747	24674	24493	28238	30703	53778	10580	5268	20148	15997	26388	20706	16389	109701	34543	37045	80580	15588	14506	5954	31310	18079	34615	15494	22300	19944	13647	65186	20898
990	2	370_2	1	4	15.7133	859.433		26706	21565	22488	18728	19116	17970	25131	22735	22534	23416	21217	24097	28326	22670	455	447	4893	4328	489	40027	65031	21159	22315	425	480	433	473	22083	439	15458	406	442	16618	406	42414	10034	11434	87087	9339	96869	409	12906
991	1	371_1	1	18	10.0885	367.104		3301122	3250168	3291086	3342580	3445866	3591777	2983087	3152744	3021508	3200457	3235021	3312999	3262153	3218042	1094903	1550390	1569966	1580379	1590856	2693677	5387033	3927474	3492582	1476024	2673524	2279540	2669557	2480087	2223734	2617399	2337999	2207489	3506295	3998040	3264331	2036626	3420689	3122251	4604065	4966897	1380706	5265401
992	2	371_2	1	5	15.7989	801.428		20436	15752	15826	18091	19275	17402	21740	19576	18657	17873	19983	19128	16769	19202	6495	957	7183	1673	4725	421	15386	45571	4169	8689	10983	8250	4086	39417	7429	41396	1015	1731	10153	4589	17642	5073	43480	3674	401	112913	30380	9185
993	1	372_1	1	3	10.1061	755.313		14276	12440	12609	12121	13965	12945	13332	14216	12026	13191	12641	11942	11902	12567	33791	28192	412	455	488	498	7252	4915	49031	25492	42312	15050	499	1395	45549	422	24045	40787	488	472	17618	3642	477	2113	1660	67432	425	4984
994	1	373_1	1	3	10.1237	535.195		1756	1310	1125	1304	1237	1053	1734	1496	1789	1626	1761	1327	1541	1259	11372	4456	3376	3512	8319	453	402	437	459	414	459	1478	486	13954	400	452	5033	14663	15121	2223	1422	1111	441	498	10825	406	480	413
995	2	373_2	1	3	15.8633	559.276		2048	2172	3331	3385	2558	2971	2114	2246	2134	2233	2376	2687	3383	2212	17493	35193	1642	2902	454	463	441	5741	2024	425	6657	2130	480	479	401	3784	438	31467	404	418	3902	416	494	17662	480	13195	3927	454
996	1	375_1	1	2	10.1613	819.329		1142	469	421	457	1078	434	484	441	435	417	445	477	471	452	418	463	498	403	452	455	1669	461	436	404	1397	481	417	441	497	433	452	432	442	1344	432	476	441	435	430	14039	2209	495
997	2	375_2	1	16	15.9254	771.418		360570	325175	339251	340696	353277	338790	342813	338306	348243	338918	358142	353706	314329	326862	122131	32965	64231	34191	144537	265244	433600	301789	500617	267964	552445	204436	316123	274092	296521	410225	87444	24131	176496	287079	257746	137565	228720	571290	95083	854556	389759	227394
998	1	376_1	1	13	10.1828	353.051		65971	59324	56947	66087	81298	88711	99579	127695	145085	155576	174031	181628	40977	47735	103693	15556	389920	322689	41574	30534	165524	52262	29430	126045	127138	11803	71558	85993	19661	64274	27259	130467	210523	4382	27654	323926	102114	21709	20770	162938	178995	124342
999	2	376_2	1	3	15.9254	709.235		62007	50279	51776	52520	50629	52867	53901	54123	53463	51519	54685	50603	51632	50512	412	482	80068	92799	103762	5431	50818	441	86014	51357	24005	448	495	404	13228	433	28808	452	477	481	84453	75705	151609	98481	11322	491	2449	84406
1000	1	377_1	1	23	10.2049	509.225		422386	409105	447000	412124	414843	489048	399596	416114	403297	415118	414699	391905	402573	417531	169831	119109	341599	357732	589959	110130	33770	93413	60786	131041	429194	458742	927525	152125	349508	204113	485516	65818	168978	185001	255501	272119	130499	34615	95840	37731	44276	97878
1001	2	377_2	1	6	15.9453	443.156		5019	5400	5096	5230	4633	4398	4818	5222	5001	4852	5150	5173	5262	5497	440	492	13303	15403	7396	426	443	32069	2604	1070	4196	5369	9850	1417	10849	8516	12725	479	500	12248	2833	48017	449	418	10105	413	1677	452
1002	1	378_1	1	10	10.2049	949.263		130771	115952	114788	101366	104879	108146	127156	122149	119766	122671	124093	112172	107771	110827	467	486	80528	53646	4179	69408	246265	9075	154791	8100	36806	113851	101644	260128	82763	114576	75090	1950	116099	153227	451916	55108	249431	50337	64863	149726	10991	29127
1003	2	378_2	1	6	15.9453	253.075		6837	9824	10777	9968	11846	14905	7748	8731	8706	8409	7726	11170	10097	10681	490	405	421	474	414	461	412	490	478	484	2087	421	428	484	460	421	436	480	445	6746	1445	422	1411	90261	477	37491	407	455
1004	1	379_1	1	7	10.2499	433.207		60119	62813	69628	70043	70539	69273	66033	66604	65819	67037	65905	62577	67416	68229	364666	251013	121754	107272	31351	69993	24013	21504	191968	256906	208901	110844	35019	167206	255143	21121	174717	285797	8168	61259	86831	34856	25732	179408	96781	190660	154865	186999
1005	2	379_2	1	3	15.965	661.272		2079	2285	2119	1655	1534	1786	1829	2137	1840	1839	1609	1893	1697	1911	442	483	431	403	423	2220	1928	31416	445	440	1704	408	36774	3062	425	2754	433	446	18618	479	2166	437	11722	407	1112	420	450	1160
1006	2	380_2	1	3	15.965	465.138		1827	1967	2174	2530	2941	2693	2146	2376	2026	2583	1954	2247	2200	2399	480	453	438	410	422	3533	483	442	3965	428	6843	7909	432	444	427	472	496	436	467	4584	19365	6386	471	435	10043	6003	6853	481
1007	1	381_1	1	3	10.2499	576.209		7065	7112	8230	7518	6821	7243	7375	7126	7196	6905	7193	6752	6468	6686	61874	44788	1041	448	9930	12122	3695	5555	5560	1849	2997	13757	9739	5720	3014	1562	444	20019	2483	13687	1932	1086	1822	459	498	3461	5680	1613
1008	1	382_1	1	8	10.2724	439.183		91290	102050	111478	107065	107769	112301	91955	98753	94601	97721	105343	110200	98800	99208	79419	222345	42692	135533	41486	54184	17926	33639	34352	79863	40675	115678	25291	42188	85537	37339	59883	75841	25513	60564	19780	83494	46216	62927	42255	54082	42321	54492
1009	2	382_2	1	3	16.0042	701.303		3942	5262	5147	5203	3892	5096	4715	4745	3475	3785	4410	4775	5315	5509	2271	2655	3296	10019	443	35317	11055	2893	7304	2836	6194	444	484	7178	439	10006	452	2288	1680	7026	5499	5470	2688	25374	448	414	2827	465
1010	2	383_2	1	4	16.0578	1217.63		2787	404	1028	1163	473	1306	2252	486	1119	423	2207	1297	453	1988	425	476	446	405	468	411	3713	477	498	418	405	415	1219	413	1012	472	404	450	434	432	1359	1232	429	1262	405	3479	481	480
1011	1	384_1	1	15	10.3376	499.24		180172	167419	166787	174077	182295	170904	170111	165216	173787	173029	167606	184936	164852	163765	10756	32259	4232	5074	1261	7183	405878	120575	118312	2089	432221	154592	4163	12395	2493	16552	1635	30548	118313	186100	174253	140256	49332	3907	1615	360473	920474	8505
1012	2	384_2	1	5	16.0748	373.187		3322	3348	3627	3442	3636	3340	3378	3500	1571	2983	2872	1925	3096	3502	421	421	495	437	431	6881	495	469	3570	482	1027	11493	458	4206	483	4356	419	463	7075	2589	11196	433	410	427	4908	8892	472	1258
1013	1	385_1	1	22	10.3746	391.198		495295	428496	414561	420694	432429	401037	429297	454689	434735	412964	398730	404726	454877	445957	39963	70445	4476	5159	113733	732615	1352882	505452	1332255	251168	251689	306361	66424	249837	518352	338504	452972	71489	299064	234772	758561	572145	882855	944272	340377	549005	121397	356777
1014	2	385_2	1	3	16.1492	461.239		4456	3759	3624	3557	3739	3480	3416	3868	3854	3596	3432	3769	3350	3784	2234	2798	6695	12526	9622	19685	7363	7281	6173	493	458	1061	478	6431	474	37919	471	401	6853	988	2362	5809	459	8021	425	5730	497	4194
1015	1	386_1	1	19	10.3746	1094.54		480241	456851	468812	493649	552444	576036	470978	471261	515787	515305	535220	519715	415169	448441	846139	844874	158770	157369	605089	125311	913587	8079	356542	197004	329465	312798	90126	845345	483626	73925	591269	524974	48051	519539	339676	38224	71790	1268437	104017	1898532	677366	700357
1016	2	386_2	1	3	16.1718	601.287		26531	26190	26147	27455	29047	32050	26086	26067	29510	27342	28059	25647	24646	26385	128108	187308	19409	20252	433	444	411	40702	10621	428	38324	9118	481	440	424	23738	498	268805	426	428	25717	421	497	103258	461	23705	29140	430
1017	1	387_1	1	15	10.3746	979.272		156339	136228	135201	121467	132130	135641	154448	153450	153909	143864	149134	140011	129638	138476	1985	409	159471	107542	45519	88497	240137	41445	127480	39910	62149	96906	160917	368539	88539	114193	118928	12909	335394	146606	416732	101478	295833	47096	142424	243062	34416	37356
1018	2	387_2	0.988281	3	16.1718	1092.52		7257	5738	5096	4538	5326	3839	5090	4996	4712	1705	4910	4865	5362	4989	1127	401	423	1032	6271	1116	3171	8470	403	5079	12470	1170	1451	7057	13117	12386	983	475	4497	3801	481	1208	4344	9346	489	18411	4671	9991
1019	1	388_1	1	4	10.3746	523.219		15824	14993	15772	14692	17538	16680	15307	15075	15972	15114	16218	17146	15137	15364	24304	25288	29757	25302	18011	20806	19765	18203	10089	21070	6373	9334	19901	10931	17818	21827	17408	48064	18950	12585	7724	10885	18189	12509	18858	11109	11252	18344
1020	2	388_2	1	4	16.2168	402.996		475	456	422	413	462	404	407	455	421	457	409	438	483	465	405	476	487	481	420	487	432	446	454	408	483	468	479	471	475	479	434	454	476	21377	475	442	459	4604	412	48285	460	440
1021	2	389_2	1	9	16.2619	1225.59		37285	32359	32170	42066	35044	53115	54440	51677	41339	50182	34733	46326	31666	34562	23095	8545	27196	20068	31573	10103	101126	62697	21137	73985	115581	23432	55190	80307	46126	76675	9722	11276	77362	42229	45260	15456	53086	91842	13077	134755	176393	64489
1022	1	39_1	1	12	2.20831	306.077		440498	494223	384042	298053	253868	179846	475634	442839	419605	411961	380527	342207	543185	472296	388915	421229	433345	435188	374274	506889	280378	438192	511550	207264	427399	238495	248049	464071	263872	22289	212307	249172	416250	446649	761522	347779	694033	209715	547566	230260	482588	270697
1023	2	39_2	1	6	4.24184	267.109		61238	31076	50766	51680	57163	55336	44880	47534	48731	42544	48262	51152	49108	46273	4707	50744	4999	69816	4885	13899	19266	3651	21425	40155	18117	10552	3512	6935	29545	5247	21768	2851	5497	17018	4754	3230	4592	13256	8882	14452	10408	7781
1024	1	390_1	1	11	10.4114	337.093		297113	301171	315762	308628	333133	334678	276824	287797	330208	287975	303099	294119	282968	308796	372883	348680	258984	214841	205093	407401	273798	841909	499417	202040	293208	441625	229990	476293	197659	533294	195116	414053	173618	226584	530619	192598	302423	346893	539355	348959	124276	400701
1025	2	390_2	1	3	16.3456	859.36		8769	5158	4861	5396	6067	5399	5356	6073	5525	3302	4478	4379	5352	4463	467	6475	448	450	462	443	1194	449	449	466	438	14543	1637	411	6256	421	7668	2012	479	2285	454	16815	427	437	436	1634	415	455
1026	1	391_1	1	3	10.4114	942.47		7390	4550	4385	3863	3267	2105	5856	5502	6470	5498	5446	4651	6122	5546	25479	34812	5074	3945	7923	1724	4375	4501	9794	2031	418	11475	4936	486	1922	451	1063	19444	1394	464	407	26459	410	404	472	400	455	447
1027	2	391_2	1	7	16.4119	867.386		19516	11162	10668	12627	10788	10373	17395	17469	11966	14387	17704	13246	15129	11342	133730	608693	417	499	408	1823	1101	462	2296	408	9677	1991	491	459	470	484	434	276581	433	444	443	423	475	9194	5562	405	4206	483
1028	2	392_2	1	3	16.4322	263.129		149556	149279	148645	153070	151048	150881	159019	160131	158302	158735	160296	159660	151745	146715	177363	135224	164483	229474	208830	183252	164521	153688	212253	157664	163893	183693	164122	160058	155626	133327	173155	209402	190969	252384	174594	150821	129798	182027	263981	76594	129602	172461
1029	1	393_1	1	6	10.4711	1093.3		26951	16284	15512	17080	17209	17253	26136	16467	24618	23820	16636	16096	22219	14553	496	496	177919	164883	125062	405	487	476	5288	31094	94669	485	481	412	7953	474	280865	453	410	462	124087	142920	7554	472	134139	437	428	417
1030	2	393_2	1	6	16.4499	917.476		5087	6577	6977	6167	6098	5613	5188	3441	7285	4404	7963	6604	8359	4298	470	411	2832	2748	470	408	22086	1212	2329	497	3392	470	495	5090	436	7055	479	448	439	16584	12912	5944	479	2344	430	1406	12832	485
1031	1	394_1	1	10	10.4927	1092.52		223421	168348	169173	160607	168587	160053	204022	201064	194913	182665	191688	179067	190229	179313	134851	152139	98127	89228	213088	28504	208618	47702	88759	95624	192758	70963	48899	747785	308816	64350	104973	83233	62681	91997	69343	18288	113508	316032	25818	757570	538464	499780
1032	1	395_1	1	8	10.4927	431.192		39963	40861	41966	42515	42144	44492	38153	39791	39031	40173	44350	43328	39553	39252	5087	4276	54688	55892	89617	38969	14158	8758	3460	38788	31297	7083	103625	64382	6162	13433	4390	4598	44657	187685	1374	406	171577	55273	389265	12632	38621	105481
1033	2	395_2	1	3	16.4827	1273.61		19294	14832	14031	14485	9244	13899	15621	15952	14915	15563	14498	13955	14361	13587	22512	17942	12051	17690	15069	17523	21381	10563	30272	33871	26968	18918	22173	11266	19096	6693	19011	13387	13220	32754	28867	5994	6448	31547	22930	8545	22985	9254
1034	2	396_2	1	12	16.5151	837.389		127945	137328	135245	137547	148904	140405	118280	116678	120354	127386	128659	120586	140339	135501	39209	8359	96454	56536	47242	9524	173757	60444	42063	39698	39080	97113	102906	67746	71341	101375	41498	18998	62179	84743	138777	145371	124916	24371	29712	175473	112998	45893
1035	1	397_1	1	4	10.4927	869.215		1636	1039	1177	1152	1246	1555	1340	1549	1425	1188	1452	1436	1260	1239	453	478	450	454	448	446	417	488	23254	436	444	13173	473	5220	475	9650	1737	465	430	16557	491	465	431	1458	1373	441	446	1708
1036	1	398_1	1	7	10.5141	670.25		33976	25806	25347	26470	27412	26145	32588	29722	29376	28533	28695	29303	25663	25712	74307	66795	15240	17457	42580	122183	21308	3983	51853	13184	24524	15474	9282	28619	39108	14124	29980	84921	30815	31925	12208	23721	26240	14132	32362	36635	21707	29931
1037	2	398_2	1	3	16.5314	1197.59		5028	3006	3466	2870	1984	2719	4092	3884	3605	1332	3277	3643	3204	3193	496	453	495	1238	1345	493	4245	1899	3027	1864	4553	1516	14093	1564	1639	3458	412	418	487	2972	2415	438	485	2127	461	4227	6516	1287
1038	1	399_1	1	13	10.5357	391.161		180287	190212	190547	202268	213315	209570	174974	177510	178156	181753	180955	196433	190350	197196	2766	2598	24306	19326	435837	220970	18675	20290	402	18454	263799	293008	686768	20772	8486	14753	12457	5698	410578	171603	219368	14812	11988	2751	9371	10495	4498	7312
1039	2	399_2	1	4	16.6471	705.334		9761	8780	10037	8802	9406	8674	9696	9637	9185	9319	12414	9096	9175	9355	20977	91563	6374	7288	1016	1328	464	5648	6233	459	25694	10341	1567	479	456	1491	446	74369	482	446	10216	456	492	61707	1006	13209	7414	419
1040	2	4_2	1	5	1.72628	362.854		8905	5408	10173	9766	9441	9580	8150	8564	8489	8524	8639	9358	6966	9386	13035	12837	2000	3297	9119	29028	20001	5472	9838	9123	15563	8850	13300	9583	9316	1193	7343	12608	11828	7851	8054	6176	3817	9594	8031	3481	4020	10117
1041	1	40_1	1	8	2.20831	245.043		308855	334551	331802	323988	356549	354837	321867	323647	310527	325295	323280	312777	346744	312906	352663	420872	630614	438676	515226	60491	191279	332905	399198	185651	275274	668351	245466	294397	243735	373605	176057	319050	194103	202775	279261	461645	435518	106721	197007	296240	283695	285180
1042	2	40_2	1	4	4.37715	627.271		45033	5771	4769	7312	7663	8904	12421	10573	8996	7431	9348	9902	6834	7088	3269	2177	2171	2789	3439	5250	7110	4147	5924	2463	28596	13492	43677	2812	26804	2274	3490	1853	441	9434	3815	19698	481	491	1144	2704	6760	451
1043	1	400_1	1	4	10.5357	365.019		106170	221745	235103	240238	236305	228390	123908	152507	154867	154249	180088	156294	208799	231631	20947	447	2231	8999	129877	4747	113555	278823	99498	86229	113137	135167	87708	40609	115677	154455	149589	3010	1201	133215	206768	159063	469	221140	1430	439	79899	2023
1044	2	400_2	1	6	16.6697	1200.61		12819	11490	11452	11486	10953	11033	13202	15211	11653	12747	11609	11539	11045	12023	3064	1633	6128	8683	4415	1225	7337	1299	48167	7705	3051	32908	5889	456	5504	1203	1989	471	422	8873	14433	2489	444	3971	1494	2770	12055	425
1045	2	401_2	1	2	16.6919	934.422		479	1841	2450	4307	3923	4542	401	1688	3738	4945	5230	6049	482	490	8139	443	5786	472	6137	466	2395	11099	2443	10551	4527	5379	2054	3226	4345	8542	4969	18965	13370	1815	447	10137	2123	3056	2543	486	4176	12203
1046	1	402_1	1	3	10.5357	441.171		9673	8228	8669	7432	9556	9055	9640	10800	9595	9497	8856	9491	8445	8583	485	477	402	436	1682	479	59394	1256	446	495	1431	6099	7180	445	1741	3000	460	466	479	20443	1982	2662	29522	3403	499	7333	1393	1931
1047	2	402_2	1	5	16.7353	469.23		71906	65967	64999	67205	69109	69846	66419	69349	67985	70167	68165	72066	66998	66608	34622	56880	8217	70862	15792	11773	95169	111479	58475	39409	8236	19032	16602	14360	18617	10773	12392	41310	10777	10490	75330	12658	14369	23757	15188	7488	69433	83984
1048	2	403_2	1	3	16.7573	459.26		2290	1483	1515	1626	1577	1386	2060	2126	2000	2056	1648	1695	1665	1796	3951	2552	2215	1713	405	5913	469	1893	448	3118	6373	440	3555	431	6718	3878	432	2372	5127	422	431	453	417	446	471	429	485	445
1049	1	404_1	1	6	10.5575	501.162		20412	19844	17560	15555	16799	17388	19130	19767	20079	19564	17763	17259	15039	16728	24671	28710	10696	12684	11385	2317	462	49288	13872	11705	17229	21240	35574	13008	34178	29903	29476	9733	469	12132	7938	32391	1392	1409	11417	2194	449	454
1050	2	404_2	1	3	16.7792	1255.6		20388	19262	18785	18882	19374	17574	20110	20360	19052	19454	18917	18138	18517	18634	4251	1674	8079	8370	49863	16043	17255	13936	13626	33723	35988	16063	29147	12694	60680	20392	25180	442	21478	24355	15687	19690	13157	30366	10272	22350	30790	27136
1051	1	405_1	1	7	10.5575	595.131		101845	91530	80127	84438	86164	84088	94381	96457	91747	88799	90351	91820	84973	84198	140434	167602	180654	242794	21496	19995	86145	169358	44468	72816	43807	41295	31145	58652	23765	132297	11438	154193	18681	46123	44845	44669	41222	95828	29386	281331	149040	36759
1052	2	405_2	1	3	16.8883	1285.58		2897	3599	3435	1942	3457	1840	4558	4592	4674	4013	4108	4147	1469	2360	449	427	1673	1462	404	454	446	38338	8231	1945	1675	5799	12348	15958	6373	6643	405	430	425	2164	452	1119	1117	1374	1720	479	5781	458
1053	1	406_1	1	6	10.6016	339.166		16693	17568	15763	15588	17649	16260	15206	15391	13526	14197	15168	17270	15379	16215	446	418	481	415	407	402	28530	1920	15749	423	26243	30897	427	443	411	494	437	2703	7434	25812	41596	19835	470	459	434	26228	26157	420
1054	1	407_1	1	5	10.6016	571.225		2701	2351	2418	2558	2028	2516	2450	2191	2289	2658	2644	2258	2155	2809	5700	9380	409	484	477	6002	1243	449	476	2891	413	436	445	428	3435	9333	1801	11921	479	2546	2750	452	444	6553	406	4103	447	1812
1055	1	408_1	1	3	10.6016	944.485		25985	7951	7854	6734	7039	5709	18506	12358	14615	11200	10158	8745	10216	10227	69110	67298	10726	7784	11854	9041	13602	16934	68761	3898	3827	56659	25380	489	1132	430	4000	27647	3554	436	2872	56761	4169	483	3597	489	4149	1099
1056	2	408_2	1	6	16.9288	615.287		16334	13711	13120	13832	13884	14170	14789	15259	14289	15380	14546	11990	14578	13545	413	484	453	498	1412	436	28693	4019	16483	448	11227	73745	408	462	1129	1359	5786	492	413	7783	5664	7423	443	427	438	14602	51808	439
1057	1	409_1	1	16	10.6871	377.182		402233	493123	475124	548611	592614	526986	414400	424593	453176	464602	495190	512172	464498	449207	29212	41729	256463	194972	2161519	153542	8390	102790	24831	384487	709317	1104588	397966	155900	208640	34177	458566	8420	250163	112954	289727	797508	134007	20124	78468	14892	26031	26333
1058	2	409_2	1	4	16.9502	1159.44		15231	11307	11521	13453	14676	14629	11728	9387	9266	10702	9373	11446	11300	11065	427	447	449	491	474	488	8330	432	9600	487	12273	465	413	499	453	486	486	429	431	429	16748	27349	406	412	475	498	1902	477
1059	1	41_1	1	4	2.20831	184.986		240105	115239	114939	117525	119734	120609	231458	232728	250811	241583	248599	265703	117595	114016	194946	70689	322313	221830	113471	119082	165717	170231	308086	160798	318293	156203	212668	217095	89107	125216	150026	164896	122235	208371	137707	309369	139064	187462	158900	195214	93043	376314
1060	2	41_2	1	3	4.42225	901.373		1763	4988	4737	5502	5373	5150	5315	6749	7110	8175	9292	8754	4036	4506	4540	1828	11642	10073	3915	10859	4273	6021	1017	2665	9850	1322	10415	3829	2094	2514	4717	6148	1614	476	1790	45654	1323	456	468	419	2578	1820
1061	1	410_1	1	7	10.6871	1094.54		1077627	403320	404900	394018	428091	497138	589485	441679	412493	380076	401538	399396	440081	421506	1707832	2079181	126465	133069	882423	364595	1220784	19978	914825	207984	370519	437432	152940	2083931	655072	49741	829051	815440	88607	402274	379307	21113	139124	1185144	107394	1009334	1177105	585491
1062	2	410_2	1	4	17.0177	735.25		21462	18763	17184	19644	18627	18526	19726	20357	21591	20395	19029	18670	18313	18002	476	415	70703	75589	14807	2099	17494	443	17984	9308	13356	436	410	462	14725	431	14368	471	437	3094	13141	19987	13614	14096	3008	474	1961	27716
1063	1	411_1	1	36	10.7044	725.194		4246152	4054806	4134225	5005238	4640084	4265946	3971605	3991787	4085666	4011264	4262577	4170053	3897020	3947200	2301735	2338538	3066233	3553767	3387748	501680	4074017	4026709	3912711	4305015	6255703	4777156	2588618	2313737	5657397	8295192	3162007	3108678	1502325	2708997	3592247	4661123	3426634	5305312	1329673	8135607	3069337	4282132
1064	2	411_2	1	6	17.0628	831.475		40210	31798	31551	31840	32831	33605	35308	35382	33578	34236	34056	33380	31812	33504	35254	24872	4055	4619	25130	20098	33043	13046	12309	34733	67328	27905	33942	7640	38573	10803	21074	12192	464	63838	23358	19450	1686	38182	7091	23045	40331	10954
1065	1	412_1	1	5	10.7044	545.107		4365	6272	7351	20568	23683	22990	5347	4238	7405	6589	8647	14659	4804	5691	444	453	468	407	473	496	5978	1089	1824	484	11194	3237	2575	434	8054	2661	1171	428	444	1606	11241	414	412	19693	421	411	424	480
1066	2	412_2	1	6	17.1079	559.276		36757	34119	35339	37172	35840	36567	33135	35385	33525	35585	38048	35472	34389	34619	129684	318534	17043	22347	1208	1216	428	30998	19574	436	91461	28537	1273	485	463	7948	461	190406	450	485	10697	449	1180	174236	1583	30479	10183	422
1067	1	413_1	1	3	10.7044	483.209		6706	6754	6910	9063	9105	9099	6524	7822	7415	5986	7694	9273	6462	7714	439	474	412	427	405	498	38658	1470	3687	406	18088	2163	414	427	424	407	431	1217	458	60715	2589	487	415	474	474	16165	7375	486
1068	2	413_2	1	4	17.1079	857.419		11409	14301	15578	15466	15131	15695	13581	14320	15413	15836	14278	15550	11082	13814	416	414	5206	3408	1471	24184	37522	20620	25347	1143	3909	498	491	18956	5378	21980	453	445	14055	1444	17519	16813	17108	73247	6851	55970	414	18014
1069	1	414_1	1	6	10.7371	780.418		88287	29103	28491	27912	21310	20047	50329	44420	44650	34058	31985	33070	38543	35989	137937	171118	15701	16438	42782	53230	41754	73931	88296	19378	41199	45868	46169	25745	21137	10660	18064	142076	27900	4363	13267	82467	32456	10559	13785	9689	22797	15568
1070	1	415_1	1	13	10.753	1081.34		153109	151652	156772	155721	157353	156631	144698	146733	143996	138734	152994	158878	161433	154274	56787	63282	168448	332533	74593	397414	302175	186150	217586	92046	70367	49058	40222	133041	124912	188243	91939	65959	262591	77692	158350	215175	203844	240945	264167	227641	39562	205358
1071	2	416_2	1	3	17.1755	1083.56		4825	3082	489	2994	1375	2854	3151	2513	3226	2731	1813	2974	1516	1207	441	442	409	459	11826	447	481	487	407	428	499	11783	15129	469	8032	432	11102	494	3223	432	471	425	458	412	7572	1486	495	4038
1072	1	417_1	1	5	10.7688	963.277		414	465	419	457	407	475	420	1743	414	425	2379	1666	2335	444	463	487	1546	477	423	415	4161	436	5506	429	473	412	404	11196	442	405	424	437	1909	490	43096	486	9787	499	1580	2109	482	430
1073	2	417_2	1	3	17.2432	263.06		16250	20255	23336	23823	26852	25487	18492	18749	17161	16524	19656	21132	20226	20191	493	445	442	486	1959	427	12389	4064	1715	1254	3512	11565	27745	1675	5053	45800	468	453	494	11482	1180	3821	488	6567	432	61299	487	447
1074	1	418_1	1	3	10.7688	629.009		24457	40453	36384	53569	3027	35928	2507	16089	26097	400	25803	35097	37589	39132	25655	25839	29050	32218	407	17612	43929	480	23657	23882	33081	21330	19766	403	24116	31448	15823	24858	30739	495	37620	26220	41653	24185	40503	33568	499	21661
1075	2	418_2	1	3	17.2432	707.35		3016	1534	1487	2918	1656	1632	1525	3002	1590	2562	1816	1557	2600	1608	7097	27092	471	436	1719	1659	402	3257	1312	464	2175	1145	2939	451	448	404	420	11409	400	415	467	455	1723	10789	437	428	5406	1403
1076	1	419_1	1	9	10.801	609.147	quercetin-rutinoside	15489967	13802687	14476048	15054265	14139318	14534576	13661351	13425510	13936866	13754765	13726388	14042489	14272530	13485732	11373397	11472034	11455885	11461510	11564757	6409599	12305633	12044212	12582677	10766116	11429535	13443067	11716560	10783985	11897835	13724056	11685657	12021346	10102431	13507461	13053718	14889327	12650007	12862092	12917986	14765939	12005650	13341515
1077	2	419_2	1	3	17.2883	584.276		4392	5775	5156	5142	5827	5698	4857	4337	6069	5375	4139	5297	5175	4156	6273	3224	442	1195	14305	1379	3468	3319	1131	5702	4780	8336	10471	1141	17787	4219	8001	490	9025	3518	2522	407	2529	3710	3990	12576	7125	9709
1078	1	42_1	1	4	2.22401	96.96		328489	125271	153278	338715	230796	300361	186375	163832	167791	141802	315557	221144	156756	156772	767032	545508	264021	518231	460426	479245	343068	475632	190965	917960	205941	397132	636851	95311	666237	385100	475532	753939	572410	103868	171597	333167	285175	485969	199979	269639	483108	446586
1079	2	42_2	1	4	4.60265	479.141		22260	17626	17206	17571	16843	17016	16314	16289	16242	16011	15660	15849	19116	18414	14934	15985	7043	11489	25301	10456	10853	24378	20749	5575	11980	15076	5490	37252	13124	16521	17633	26180	24013	12364	23933	14422	19231	36726	12751	6562	4555	13761
1080	2	420_2	1	3	17.3108	1138.53		492	4984	4637	4580	10016	12413	3409	5181	4883	8874	11310	12751	1245	1515	17618	17410	492	497	11314	422	9857	412	7038	6526	3793	3922	435	19926	7601	410	5075	15504	1202	2383	2191	462	445	17782	417	35665	11047	8243
1081	1	421_1	1	2	10.8331	792.159		6262	477	452	493	3077	6371	455	470	450	460	433	1640	460	471	460	417	401	465	410	433	1335	459	435	470	1361	401	437	497	1178	460	470	496	476	7756	456	437	421	7271	458	477	443	436
1082	2	421_2	1	5	17.3559	473.203		11251	8966	7497	8433	8530	8040	9301	8737	8266	9305	8210	8237	9115	8688	4071	5566	459	460	455	7322	427	1244	408	18444	415	443	429	407	430	7531	499	2819	457	448	404	478	481	3771	471	17710	39812	416
1083	1	422_1	1	2	10.8651	1161.33		3918	5083	3538	2895	5647	6309	4123	5429	2658	2997	4471	5030	4914	4347	8023	8021	407	1896	3004	6413	6814	5836	12286	12994	4467	2287	6524	417	8469	2433	3470	6383	1586	466	1763	1645	8997	7860	1654	5554	4992	3009
1084	2	422_2	1	3	17.4236	813.319		19113	18037	16231	16445	15200	16320	20122	18498	18028	17399	18185	16647	16131	16554	465	428	29321	50593	15509	6607	44921	472	15163	8052	13300	474	449	429	13295	466	12514	431	403	452	10207	34465	14599	17595	2624	459	3684	18758
1085	1	423_1	1	4	10.881	623.198		12400	7890	9075	11579	10638	9040	12037	9949	10928	8832	9071	11560	11191	11250	2293	433	18078	21879	7167	23769	15494	14436	17194	473	1570	438	463	18644	4254	9145	1878	473	18039	453	16250	19421	26243	23009	12162	15617	402	11241
1086	2	423_2	1	3	17.4687	1025.44		421	9222	10472	9934	20202	20715	469	1642	1172	1929	4111	5171	1154	4116	4645	4908	487	451	22473	497	16109	481	471	1050	479	3571	453	5612	11204	1250	15128	6785	475	2142	4019	403	421	41598	440	45628	1994	3395
1087	1	424_1	1	3	10.897	963.278		5054	5821	3807	3930	407	4802	4529	4964	4654	4686	3831	3281	1144	3621	450	411	3402	1452	410	1183	11290	404	11659	498	1038	5378	3514	14598	1692	1819	4522	418	2167	4754	43381	1251	14008	491	2582	1545	408	492
1088	2	424_2	1	3	17.5138	545.297		2782	3041	3199	2658	2917	3066	3028	4032	2696	4220	3312	3126	2945	2878	16266	44573	496	412	497	412	486	3586	470	447	7936	2563	477	476	491	497	423	34667	469	430	402	412	451	22545	433	2712	1088	460
1089	1	425_1	1	2	10.9129	1079.54		483	446	496	1272	430	477	1296	2419	453	1138	482	419	1288	413	2898	2699	418	466	4370	1155	470	477	1090	4203	496	3752	412	423	498	448	491	420	485	490	405	3861	462	460	428	466	418	401
1090	2	425_2	1	4	17.5363	1209.56		27276	23782	22843	24423	24356	23778	26051	25135	26126	25208	26371	24390	23588	24450	6616	4535	5726	5996	30772	5727	17528	31301	7869	17632	43293	17831	27355	30240	44570	31560	13690	3787	34469	19844	8925	14192	15402	24792	14386	53867	44155	31389
1091	1	426_1	1	12	10.9289	367.104		1678294	1634194	1691470	1738506	1804890	1963073	1441751	1473820	1450878	1474720	1556921	1658191	1533248	1559241	557835	866236	767287	868048	941921	2075669	3208992	2406488	1898956	913176	1622343	1385516	1595978	1188177	1476964	1420677	1493194	1239942	2431845	2287938	1711461	949580	2177068	1695409	2343809	2490633	758571	2428947
1092	2	426_2	1	4	17.6265	833.419		15222	13258	13177	12812	13029	13734	14453	12836	13862	13971	13816	13614	13169	13464	8763	4619	15028	14488	3228	6881	19450	4828	22692	2755	4896	11245	26579	4445	3756	6360	13278	3140	3090	12875	11190	10372	2826	15053	16405	6752	6800	2622
1093	1	427_1	1	10	10.9289	755.203		107466	100018	95477	93554	116415	97134	114527	117427	118893	110659	116142	123975	104743	102564	42051	40148	66096	81825	31249	2604	74281	193931	23331	44340	116200	87652	24963	81493	73411	169150	12568	36959	26502	17511	16650	50198	88797	88410	6405	584823	203267	27234
1094	2	427_2	1	6	17.6716	711.397		9356	8005	7756	8344	8955	8941	9383	8893	8503	9550	7310	9501	8021	8114	432	486	494	408	95523	5240	1455	459	7093	423	457	113862	75503	435	41535	2986	60207	451	37337	491	481	476	9467	441	27427	497	490	428
1095	1	428_1	1	6	10.9798	367.197		1292	488	455	1084	404	495	451	407	1025	495	436	480	1148	477	1712	403	454	406	427	1743	2161	468	427	1997	1280	456	491	417	1885	459	411	1966	1037	2377	1446	8013	1256	438	476	2226	149037	1045
1096	2	428_2	1	4	17.6716	1077.52		4728	3203	3911	4152	4775	3042	4331	4379	3234	4616	3342	3800	1022	3287	1587	460	478	451	2618	455	7682	5836	478	442	7075	2784	4784	5028	5909	6891	1030	433	3076	2553	457	440	2507	3004	446	13156	7795	3493
1097	1	429_1	1	3	10.9798	474.177		7679	7060	8220	7680	9181	408	6927	8426	7526	8317	7503	8171	7219	7132	70637	56050	1942	2155	8033	87347	4562	459	9941	4284	7729	9490	2346	2468	11870	474	6634	44260	416	16579	4026	2941	427	3916	415	7480	11783	3689
1098	2	429_2	1	3	17.6942	330.038		74657	59268	59761	57642	46915	55702	71073	73195	68060	71564	60216	57384	60274	55208	168418	156256	445	433	423	464	493	487	479	79386	486	445	2538	453	412	476	456	153112	480	168050	143068	469	422	139414	496	118871	427	72790
1099	1	43_1	1	4	2.24004	627.275		494	1922	1351	1005	438	1036	1853	485	1204	433	1887	2262	2149	1103	460	1757	438	467	437	1855	450	1061	468	464	3300	2959	4959	442	2990	496	1049	427	2279	406	412	6487	453	464	486	462	491	441
1100	2	43_2	1	6	4.67042	439.05		16085	21046	20432	20801	20508	21600	18353	18415	18385	19241	20462	19537	17852	19104	19600	11457	24257	20890	19431	22305	24244	23317	9805	19294	18831	5559	14115	19427	11111	21761	19249	19368	22907	433	17870	23786	25229	14164	17696	21929	21520	22787
1101	2	430_2	1	4	17.7844	587.307		4941	2622	4103	1750	2216	3391	4406	4719	4349	4535	4385	4066	4193	3529	5790	18040	2564	1418	432	419	457	5079	1159	473	3568	1209	408	491	419	488	452	6644	484	434	494	459	463	59482	472	43466	431	450
1102	1	432_1	1	19	11.0353	782.434		577679	428652	481436	404388	353313	319003	564531	540841	571872	484300	489294	496989	545174	500160	921237	888290	150787	111506	470154	474936	1146991	656956	779013	405814	660259	772099	475160	500025	181407	277021	164116	670249	409383	92075	408252	914349	649255	405574	435232	239189	427144	336749
1103	2	432_2	1	3	17.8069	400.216		492	449	3691	4157	4324	4115	445	3760	3596	3577	3488	4035	4439	4434	427	499	406	482	445	456	415	486	26566	491	422	5183	2232	429	13650	443	437	415	1093	3739	420	437	2947	442	14286	499	450	498
1104	1	433_1	1	4	11.0353	639.156		75239	65911	74530	63214	66890	63109	68577	71180	68538	66146	71098	69421	60905	61869	3817	2369	56896	59704	44514	5534	59474	43738	51485	17281	26101	90689	104299	113216	73068	79558	66297	7426	52640	52331	101630	58111	99386	29744	49635	87483	24972	11794
1105	1	434_1	1	5	11.0737	571.223		15951	14402	17383	14386	15140	17729	13981	14525	14061	13990	13891	13411	13802	13292	20023	15924	449	441	425	22701	8345	2131	7775	24829	443	474	9098	1336	28435	49002	13468	17005	474	17431	22332	1200	1753	30658	427	32990	1000	13608
1106	2	434_2	1	5	17.8746	1243.6		32097	28596	28466	29517	29245	29387	31052	30181	30238	28408	29445	30423	27313	27070	27984	20713	10601	9396	42325	8914	31308	31490	12824	37242	47096	32011	47965	37723	55111	35837	26391	15626	26460	39755	13868	11544	17785	37098	18162	61743	47131	27029
1107	1	435_1	1	3	11.0737	493.193		74428	74195	81972	78490	79260	80277	70436	70395	70984	70680	71276	75573	72665	70053	113690	98233	54562	77636	77744	96720	40191	46749	75953	104571	150207	120973	126343	46539	93833	49059	106345	71417	50729	85041	38312	77830	37899	47092	103465	45968	104359	59163
1108	2	435_2	1	3	17.8971	357.192		9971	8831	9163	10342	9497	9086	4873	4156	8075	4410	4207	4087	7125	10809	500	446	426	401	8973	1345	20696	8442	446	2716	411	433	3461	3532	428	3741	471	424	8033	438	462	60891	5131	12819	2069	489	2605	2473
1109	1	436_1	1	9	11.0931	1094.54		117393	120198	122265	128012	150615	164539	117021	111305	109505	127073	132733	141807	90344	101693	233132	210396	25067	23255	161037	30974	200326	16604	120513	34119	60493	74588	18181	230995	125474	22505	166295	113321	12240	89785	76714	11332	16823	306751	19403	471845	184567	172568
1110	2	436_2	1	4	17.9634	468.156		17592	19504	17963	20212	19202	20211	15576	17142	16635	15688	16881	16800	18529	19757	452	499	497	446	2997	15420	4993	428	22539	421	18915	18374	479	5776	18482	11535	16744	444	465	15629	27943	20682	409	1515	17468	19157	9759	12039
1111	1	437_1	1	16	11.1321	565.193		748398	678039	681857	684949	703981	746845	729742	727829	764167	731830	739909	754206	675870	686225	590190	523712	628889	629695	709399	676619	967418	715035	849097	735173	675247	470703	511477	733863	565041	662283	817883	829664	1006948	546092	639215	773405	968709	825536	782654	732048	375164	898672
1112	2	437_2	1	8	18.0085	646.308		8563	5703	3340	3726	4753	3444	10259	5974	7894	7958	5072	3969	4421	4832	21219	17624	1424	1806	8489	1576	1286	1207	6705	8008	1242	40147	34512	411	5313	484	24554	3240	2043	6792	2144	1829	1043	2063	15128	1115	1966	1848
1113	1	438_1	1	7	11.1321	449.203		125451	123034	125696	124195	130193	143445	124820	126528	133309	131359	124356	128645	121633	121656	126463	85972	146583	180443	130395	120887	112616	160877	138162	121699	81266	115030	77076	171479	172210	226505	105399	75451	109508	48197	46283	63773	102083	123580	102863	142385	119018	89294
1114	2	438_2	1	5	18.031	223.065		5980	1838	2735	7320	10725	11939	5965	3464	4457	3907	4886	10010	1726	3312	462	413	488	453	409	472	7141	403	499	449	4316	417	3180	483	1159	492	1825	433	414	27923	19538	454	431	34498	439	20547	438	406
1115	1	439_1	1	12	11.1519	507.209		55554	52547	50960	51258	55094	54412	54507	54991	61528	57674	54067	50939	54441	56095	407	1229	437	468	51517	20443	406	460	3779	1077	70559	48631	168116	433	5585	495	6962	423	40254	21342	94789	18417	459	405	1756	2696	12285	6746
1116	2	439_2	1	4	18.1438	1111.52		98346	88813	83701	87181	88696	86188	96292	97215	94708	97541	93819	90375	90141	85618	169576	145100	1402	1537	4513	6042	270788	455	17615	78045	103823	31299	1857	102337	35066	18196	13839	91712	13413	252437	135243	483	19443	141398	37771	402381	159024	47553
1117	1	44_1	1	3	2.25655	464.099		435	473	3638	5628	13238	20044	415	413	416	455	462	2745	494	439	443	463	490	402	13308	407	465	1639	436	493	480	446	498	440	491	12063	6864	2588	478	441	407	6772	461	404	483	16920	442	1319
1118	2	44_2	1	3	4.82815	364.125		7526	6131	7763	6602	6478	6808	5149	6740	5469	6265	6926	5586	6101	6905	13988	14873	2786	4266	11049	2225	13117	11109	7817	11267	8443	10581	9303	4219	6505	1923	4845	13594	5946	6923	4221	2984	11218	15386	5877	2704	2031	2398
1119	1	440_1	1	11	11.1519	161.082		379230	361351	375355	392222	417080	416227	339245	348911	365119	351812	365904	370132	362852	365182	483809	400135	438774	427383	343999	460606	432428	451647	243931	522584	447170	296933	341990	472323	396992	469741	499380	626502	409362	440887	428820	423979	508390	392053	407547	555112	389404	483679
1120	2	440_2	1	5	18.1438	561.292		29795	28305	27477	29179	28703	30334	28696	28000	28268	30827	28632	29446	29335	27319	50985	30963	37130	36017	66498	51365	22265	18144	42056	26415	57502	29360	68593	52177	38866	40628	36835	36756	39636	20933	21842	19195	80383	24944	49495	9083	39661	45548
1121	1	442_1	1	5	11.172	597.182		52240	47568	49570	47872	49537	46307	53248	52995	57148	52568	54041	48215	49301	48025	32605	29872	37650	39684	34301	8391	39587	21474	41630	15538	40956	66358	29092	46451	36551	39887	29830	32196	25019	34385	41786	82316	43735	48929	32559	35817	25397	60669
1122	2	442_2	1	3	18.234	577.265		14127	11516	13694	12736	13026	15197	13004	15134	13064	13179	12926	14236	13028	11399	1285	443	498	2556	18825	5667	2690	39588	3698	1276	4025	2097	6757	3078	1600	49805	7319	459	7694	7937	455	10743	1257	445	3971	495	3372	446
1123	1	443_1	1	4	11.2146	405.176		74914	80157	79021	81892	82593	81755	83271	81682	83394	82982	83355	84044	79279	79427	93918	74488	78539	115542	107434	71651	91852	117863	206204	67501	82476	150558	69507	111332	48657	58929	49976	63526	82491	81685	100638	80209	55238	45623	154393	43210	68028	73610
1124	2	443_2	1	4	18.2565	1009.45		12966	14326	14820	15453	17653	16340	14967	14572	13940	14339	16169	14770	11915	12463	55951	48524	2296	3581	8929	6020	30100	1331	7531	12445	14450	5460	4975	15640	8887	3978	6618	14808	2251	24570	14101	1177	2535	27528	5658	45134	20393	11178
1125	1	444_1	1	8	11.259	963.279		15362	16032	12638	11236	10120	11420	15079	15524	14935	15420	14090	14109	11953	12628	409	487	10701	7764	431	4939	38980	491	28628	426	1858	11793	13399	34680	6001	6490	13123	485	14712	18478	118006	5809	48394	1252	14273	6058	400	996
1126	2	444_2	1	3	18.2565	402.232		7018	6728	7051	7207	7631	8990	6991	7792	6722	7088	5990	6670	7220	7122	435	462	402	411	434	410	443	2268	37894	434	427	6837	11265	3576	22392	401	459	473	1295	6171	482	464	4767	421	5830	7617	493	428
1127	1	445_1	1	8	11.259	521.203		85426	92800	81125	82638	84111	82476	85765	85954	84262	85270	86448	87896	88651	81932	141575	150736	70155	68975	70015	75531	101223	83179	74617	147315	63452	44792	53460	112310	63095	97465	94748	327280	88469	86642	80850	67425	98498	133842	82743	65712	55104	154931
1128	2	445_2	1	7	18.2791	777.223		481	481	447	996	480	1126	995	492	421	447	483	448	492	434	419	431	449	494	497	492	460	401	436	461	432	441	468	409	1257	484	4379	404	440	465	431	24361	417	476	8666	439	404	416
1129	1	446_1	1	5	11.259	391.16		13952	17782	18208	18148	19291	19190	14506	14863	18098	15187	16315	17458	18422	17863	2305	1771	3947	7939	10887	3291	26110	27934	10029	4115	10947	20452	7755	10857	4889	22041	4693	2962	7183	17694	14151	17507	4470	3585	14681	19264	3221	27291
1130	2	446_2	1	2	18.2791	1197.59		13783	12102	12102	10512	12274	11418	13747	12907	12543	11991	13062	12072	10581	11565	20403	16544	7861	8363	6106	7024	11016	491	17987	6969	5449	21999	24504	3282	6464	4085	20657	12573	3008	23747	17705	6236	2218	9960	18289	448	5714	400
1131	1	447_1	1	5	11.259	319.082		65073	77674	70146	72276	81837	75974	65966	67133	68724	72504	72334	76881	68885	71232	35474	15541	8203	5962	60664	29696	202095	70284	106677	25787	66777	408861	45473	92438	160871	18417	165190	11310	18921	23536	23276	116064	58509	39184	14944	45744	29030	25720
1132	2	447_2	1	11	18.3918	401.182		21056	29387	31497	32419	33354	33308	21859	23272	25155	25180	25281	27767	23738	21931	481	1104	434	466	5342	19116	15842	4859	56645	15974	27018	29103	1494	7225	38762	20484	21112	482	1313	24881	76644	44708	4507	12072	24763	55501	14499	17129
1133	1	448_1	1	4	11.259	387.094		28650	36985	41198	41908	46326	49508	29870	30315	31264	32120	33851	36527	31416	36167	20211	60979	52665	47611	34198	75544	7389	84491	8456	31852	51777	4352	44344	40508	15927	46814	20992	24765	6141	51577	18162	92951	11140	99961	9704	21288	42109	10306
1134	2	448_2	1	3	18.4595	839.335		10203	7519	8096	7879	7909	8142	8868	8449	7723	8628	9026	8177	7584	7752	415	471	17091	26833	6813	1623	10409	419	11368	9850	11356	479	407	473	7233	459	2372	463	423	431	4114	20135	18003	4683	1666	483	4667	13527
1135	1	449_1	1	3	11.259	437.203		3014	2382	2457	2325	1390	2202	2627	2832	2468	2327	2505	1375	2471	2840	458	414	468	448	492	3165	450	967	5823	423	419	418	455	491	473	1319	424	404	3522	479	4319	402	457	2319	7001	963	484	3351
1136	2	449_2	1	2	18.5046	783.418		6490	5707	5209	6017	5697	5798	5950	6094	6020	5840	6086	5799	5792	5364	474	483	2934	4185	999	413	14736	1005	484	448	1495	1310	2799	1412	1618	1125	420	466	1203	4278	3656	5567	3618	474	438	37161	9141	406
1137	1	45_1	1	4	2.27404	249.125		456	3689	3566	2426	5163	4740	415	2577	2494	2313	412	2984	4570	3631	487	466	496	491	12311	490	4365	12056	486	1266	497	403	446	460	427	413	444	471	418	422	405	434	3323	464	478	447	408	460
1138	2	45_2	1	4	4.89583	464.098		401	6166	14256	23539	36050	41835	496	486	454	2192	2916	5378	488	486	481	422	418	473	62693	404	4709	15774	424	2351	1154	1758	442	461	8758	36656	27922	12144	3773	406	4232	19045	8396	14771	2444	30589	481	4747
1139	1	450_1	1	3	11.2817	389.182		9609	12252	9897	11878	12422	12113	10105	9894	10351	9591	11399	11243	10257	10175	4321	5476	1976	2489	11550	3398	2150	2981	3024	7348	2213	3221	20888	2358	2486	25498	2358	5260	1859	2375	2371	4708	5603	3741	1677	6620	2817	458
1140	2	450_2	1	7	18.5271	545.297		23730	22859	22973	25779	23525	23810	23192	23766	22463	24938	27929	23169	20235	20155	96412	283187	4414	3985	445	446	457	37818	4490	489	31779	15609	410	423	432	1202	495	114035	432	477	2470	497	455	98003	468	8593	13815	495
1141	1	451_1	1	10	11.3039	367.198		12434	16804	41636	17675	51226	49197	34658	15677	38191	17278	41075	45048	43110	38121	421	459	475	11101	1157	1417	168436	21509	41439	2366	65671	44302	421	1639	956	466	1007	490	20597	43167	49749	30062	11217	1162	980	88815	241925	460
1142	2	451_2	1	3	18.5271	209.049		419	473	461	420	2264	2520	458	461	401	496	1235	2163	414	456	461	411	450	476	405	490	2598	428	447	463	2552	420	451	416	468	459	427	410	499	17929	6774	471	492	5401	412	12162	467	447
1143	1	452_1	1	4	11.3039	1150.53		16250	14497	14703	13433	14634	12916	16549	15310	15392	15674	14836	15586	13815	13869	12445	9810	5339	7076	6443	14767	1902	10466	11059	1875	6888	11318	1399	24344	28729	20117	6754	2704	5159	13758	6140	6354	1704	23463	1076	46520	12732	24246
1144	2	452_2	1	3	18.6399	221.067		2494	1981	3844	2137	2447	2230	2290	1889	1942	3978	1629	2468	4212	2033	425	3714	2200	461	1492	429	8366	2782	3392	453	459	2192	443	2208	1899	1473	2035	1320	3686	1122	3051	25748	412	1792	2224	3371	493	1355
1145	2	453_2	1	3	18.6399	277.075		496	6610	6396	7366	7853	7936	4568	5595	6247	6439	5831	5850	6405	6539	429	424	423	468	2397	406	474	478	469	440	427	1220	17377	496	466	22081	453	420	421	498	488	424	6887	1840	458	7151	456	471
1146	1	454_1	1	4	11.3265	353.051		5704	6281	5558	6621	10057	8143	8789	12461	17350	18206	22264	20809	4756	4718	9587	1714	34718	34620	484	2547	26674	4161	2498	10093	12158	489	7187	5901	449	4361	492	11789	22140	465	2378	33366	9409	488	1728	20283	16862	7887
1147	1	455_1	1	4	11.349	471.187		13506	13580	12267	12286	12022	12135	13155	13918	12509	12112	11933	12288	13102	13963	433	453	27343	40492	9854	27034	4733	3272	4165	497	436	478	20119	28064	410	16928	487	409	23990	30383	2413	1826	49694	42855	67905	4572	12370	60897
1148	2	456_2	1	5	18.8654	603.302		3876	430	452	499	2163	2613	4156	4482	2170	3937	3028	420	457	420	17864	33791	475	430	401	1571	481	425	438	438	7739	443	4889	2203	449	1079	457	20286	412	413	475	488	5461	39309	473	6042	1658	437
1149	1	457_1	1	10	11.3715	595.203		266836	292487	255215	251059	263937	261353	267149	258221	260249	255895	273998	270855	254859	288419	198321	160627	129716	144614	398150	213192	264049	331549	732430	312805	569957	304019	301324	297491	487667	262741	598633	228713	228332	241969	215722	331085	343872	222026	499647	111867	264536	296385
1150	2	457_2	1	4	18.9105	673.288		24911	28266	26387	26875	30687	15004	29119	27843	28977	29326	32554	28602	21479	23726	74096	123326	15087	9376	18748	21482	22180	14297	26167	31866	51976	47775	60520	19761	41333	17715	20419	169202	11621	18886	15561	15658	18709	40542	14754	11750	28879	20009
1151	1	458_1	1	7	11.3715	637.214		21482	28048	20883	20314	21448	19359	21694	22778	23155	20343	21387	21174	21994	21680	12457	46873	12725	18775	11899	31363	2647	53839	41791	9272	18483	21117	80849	17738	8577	6615	10866	28572	3186	202277	4069	2236	2898	13409	30396	6563	2621	10042
1152	2	458_2	1	8	18.9556	441.25		68957	26770	38818	32184	40514	58828	63126	65172	54634	15202	36388	60018	63571	64202	8629	10573	498	486	458	14136	243270	33335	93318	436	456	7799	21692	44042	5549	29294	486	7485	40948	23628	72581	165384	83202	33799	37186	90853	6239	37648
1153	1	459_1	1	7	11.3715	441.198		77882	106846	80655	90475	88878	89253	83595	83025	82777	87162	87273	85351	78314	91643	84347	99440	7682	16667	27917	109534	68610	54390	75163	151278	187579	29967	80724	16111	158648	82206	182867	82712	40494	163199	168077	81684	39344	92438	32312	67830	57861	116884
1154	2	459_2	1	5	19.0667	279.091		16050	117408	117140	128416	140339	137123	87570	108568	104636	109724	111330	120695	117361	111442	37496	43378	419	499	11631	47997	66548	72136	82419	191451	68399	49260	3082	86481	51534	178634	79877	19110	45520	76006	108660	104097	23516	109221	79302	347544	176963	32056
1155	1	46_1	1	4	2.50293	697.984		13919	15533	14554	11133	7667	1598	15338	15244	13513	12857	13632	13270	16970	15479	18204	16208	12925	15588	9858	15408	8360	13548	18399	13139	17292	8213	13015	18416	10732	440	9160	10086	17207	8884	25980	14306	24471	9592	18316	6429	16837	13310
1156	2	46_2	1	4	4.94091	431.12		6412	4691	4982	5075	5279	4161	3670	4135	5080	3976	4062	4201	3772	5017	3149	3389	499	486	1275	410	450	1558	484	410	486	24521	6703	3721	476	2415	439	2527	2798	16096	439	454	474	467	477	19953	419	423
1157	1	460_1	1	7	11.3931	449.109		22829	26991	24688	24945	24421	25929	23888	22737	25562	23686	27179	25288	26251	29053	3212	449	10045	8734	4133	3823	43515	36315	8733	29356	9240	8388	4766	30252	6182	15111	2325	2036	2745	3132	2824	9810	42695	67480	2672	108728	33053	9391
1158	2	460_2	1	5	19.1266	755.422		33446	32505	26429	27463	26248	25512	31097	30016	28898	27597	31115	27694	25354	29101	11634	3788	21435	11559	9228	3228	23337	29722	19375	16825	12227	19177	19167	15344	17244	27066	4306	2360	6223	12585	48731	16627	30849	6825	2568	53129	67808	6433
1159	2	461_2	1	8	19.2392	495.253		10462	7028	6099	9272	10713	10782	5497	7877	3876	1221	7467	8638	8229	9088	1544	483	969	984	1219	4410	17088	5638	6338	418	1471	1523	448	6001	409	8545	950	1694	9594	2391	30864	1910	10293	13575	6880	88087	427	13862
1160	1	462_1	1	31	11.4503	463.089	quercetin-glucoside	1856276	1798188	1788458	1986406	1950587	1934616	1732286	1775454	1807392	1741366	1963571	1785349	1758133	1809748	1758896	2478952	4772527	5081861	588528	445367	1319468	2650744	839813	833948	609331	953552	1684509	796351	480646	2376100	483061	2500810	433491	1016869	1879235	1055561	760389	735970	757734	2553603	1272954	835170
1161	2	462_2	1	5	19.2392	633.219		12848	8972	10023	11054	11965	11551	11165	10561	10183	10721	10807	10769	9929	9522	445	404	1101	2991	1556	5665	25931	436	7913	3683	2094	483	500	471	15171	468	11223	485	477	467	2274	18807	6477	9155	15854	436	2392	34626
1162	1	463_1	1	10	11.4691	311.113		40945	42195	49208	50240	50584	44325	43346	37097	36972	34499	48351	47151	50500	44317	3953	20064	54011	89862	12935	150010	80230	108115	47717	9512	2456	2164	3232	94904	3340	28382	5107	11086	72407	8336	50608	37979	49416	243092	27164	106205	411	61702
1163	2	463_2	1	3	19.3069	331.14		22054	25844	27170	27476	26268	28888	19909	21639	21982	21762	23566	24046	25033	24562	18588	14929	18633	18236	16415	16218	18592	24877	12006	1269	1028	3638	19067	24468	6640	28865	11901	3539	432	475	5871	18878	25848	3292	14510	5278	1341	16174
1164	1	464_1	1	5	11.4881	365.019		34065	496	423	4515	464	5718	2242	2683	423	1935	417	463	2089	1608	435	1287	475	2192	1051	411	491	2047	409	474	479	1643	2132	1462	424	478	1658	415	490	457	460	1149	471	23932	442	495362	427	404
1165	2	464_2	1	11	19.3294	827.355		5148	3170	4323	3509	2717	3021	3527	3531	3388	3410	4819	3756	4379	4010	1030	495	22245	18264	1203	1125	400	7113	445	426	442	430	7982	4842	471	4117	461	451	464	447	409	461	1224	405	438	467	478	420
1166	1	465_1	1	17	11.5286	579.135		720046	653819	646279	656506	687315	669007	690229	672435	686726	692490	700858	675349	657529	672948	850762	750499	612455	589277	484612	203656	722995	814668	595656	671275	1070359	959030	354701	529966	691166	1017917	430675	627917	367804	448542	667549	731627	450898	1165051	398750	1145218	735717	755860
1167	2	465_2	1	4	19.3971	721.308		1331	1426	483	1017	464	2213	1087	1455	1238	1706	2707	1573	1289	1252	421	475	1259	468	432	5398	1305	483	15138	30423	3943	407	454	442	3423	493	435	429	400	457	7383	3666	1111	463	20272	421	11303	3781
1168	1	466_1	1	11	11.5286	964.513		253547	129530	118292	97139	74932	59239	236163	187355	164298	138183	117276	90958	215073	188020	217458	69279	258057	133770	43716	104253	220076	95302	283293	74339	112074	192371	153312	186615	85657	56438	78988	75801	68937	172853	373145	102079	188581	22704	71354	61931	138950	31334
1169	2	466_2	1	5	19.4401	487.255		12293	18712	21468	21305	23480	21561	13577	16466	17640	17441	18916	18830	14573	17118	440	464	18771	13656	24236	1713	64203	9065	36473	421	3396	21560	4891	17221	1338	7139	8617	462	8902	3894	26949	59972	11888	9443	6545	28531	1083	4517
1170	1	467_1	1	25	11.5831	1094.54		916079	727771	773228	1064714	1111049	1046872	901826	948349	867099	1001282	891952	909776	864504	840277	238125	144471	250176	255983	611258	138432	838791	1013836	279263	769610	1736228	400274	302729	938313	1347815	1276669	244430	218461	777869	554222	357568	388549	648074	1194351	182750	4505245	1595692	1040471
1171	2	467_2	1	6	19.5357	767.386		60799	51247	55530	55418	56232	55359	64550	62323	63425	64174	57989	55657	54147	50993	46027	18043	84384	39857	27450	144800	49699	51795	150628	27852	40013	125641	86294	57133	30743	37380	66858	27037	43626	50752	104254	80012	34092	25288	97805	39943	16145	36151
1172	2	468_2	1	3	19.5357	753.406		5682	4793	4923	4917	4964	4753	6309	6358	5530	5193	5304	4811	4951	4178	412	435	1889	1391	428	457	11194	400	432	421	1249	2181	4363	1571	1660	1520	498	485	434	2184	4542	4982	2303	466	433	32122	4975	407
1173	1	469_1	1	4	11.5831	597.219		23245	21238	24613	28787	27840	27865	20803	21052	20310	24879	21616	21645	27778	20972	22726	27878	15978	21836	15841	11124	16283	32528	43411	20372	17594	21703	19432	28698	28816	33510	52885	40071	8917	35025	14637	18032	12780	12101	48999	14310	14846	21915
1174	2	469_2	1	4	19.5809	1211.57		5117	4482	3586	4562	4058	2733	5114	5897	4785	3847	5085	4518	3311	3338	420	400	448	413	18717	411	417	421	446	440	445	25615	21214	405	23917	455	11772	466	2904	458	500	477	478	468	3245	7211	407	4559
1175	1	47_1	1	12	2.52026	194.947		3070791	3013610	3211467	3428440	3028676	3414559	2935112	2971407	3388777	3163296	3403568	3736470	2988395	2894416	2478929	1921478	3131230	2996779	3635649	794337	3948474	2498822	3082358	3769008	3342618	3272021	3766667	3560618	3431929	3090389	2752432	2247231	3131792	2466633	3191066	3122784	3925471	3025773	2792191	4453653	4662363	3101152
1176	2	47_2	1	2	5.09873	323.089		443	3056	5451	3699	3260	2875	459	1586	1992	3031	1692	1897	441	1971	1123	2418	413	1319	4142	1428	1830	7816	1310	478	1662	2148	483	2452	411	3055	1804	3968	1714	1420	2583	5071	1643	2219	2404	1168	464	1623
1177	1	470_1	1	5	11.6176	579.266		1721	1387	1166	18077	1399	2184	1502	1380	1557	1787	1498	2456	1418	1338	245214	337252	461	436	3768	32552	450	467	5288	31980	50097	55468	115850	21395	5277	404	477	261008	1110	78649	420	457	471	63916	12866	462	1174	1472
1178	2	470_2	1	3	19.6034	602.312		10610	9220	8760	9554	9665	9326	9695	11311	10054	10198	8732	9168	9201	8587	1132	1559	482	413	4523	483	7228	11295	3574	4267	11005	1115	18812	4986	7828	29357	4195	432	453	2755	4152	3801	7105	5771	1891	6601	2130	2656
1179	1	471_1	1	5	11.6176	377.182		40973	47130	51171	56509	61853	66500	37553	37877	42433	42036	47822	50306	45965	46337	4019	4385	3214	7721	86022	5970	126882	44440	29303	137247	17066	43472	69509	18528	80901	18479	139123	2689	30862	24648	33783	206636	46566	35308	15971	15516	21613	12142
1180	2	471_2	1	3	19.6936	841.423		1878	1106	412	414	494	453	1295	1099	403	425	1024	1027	1168	1293	425	479	2150	1549	958	417	3143	453	449	479	408	486	415	492	458	405	444	497	450	408	1582	1428	3116	497	402	18577	484	408
1181	2	472_2	1	3	19.7388	569.297		5231	3309	2970	3393	2926	2627	3320	443	3168	439	4766	3375	1642	2836	3521	21228	430	417	428	481	485	1546	449	494	422	473	425	401	406	443	471	8305	1103	429	444	418	450	80840	459	54292	463	1390
1182	1	473_1	1	5	11.635	427.198		5538	9689	3521	8450	8594	4841	8737	3655	8517	4808	8510	4948	8469	9070	2884	1264	7023	5754	1164	37012	27001	2402	5565	3222	3652	492	28338	2122	3863	27075	10014	3561	3993	6327	4513	2986	11527	1117	7453	7466	432	9354
1183	2	473_2	1	3	19.7388	242.176		105336	21934	21498	21464	28264	22013	73141	38017	25374	24014	20368	20617	28405	21716	23397	20825	28066	49126	25674	38658	19411	27616	47902	21619	44286	27625	155594	37709	24284	22435	17889	22554	34247	31730	22162	19602	25421	20520	26393	16540	29821	26101
1184	1	474_1	1	4	11.635	394.18		3150	4561	4933	5177	4252	5499	3352	3570	3586	4267	3475	3794	3559	4728	451	411	425	453	7329	404	426	412	482	459	9236	8499	7341	405	468	494	417	422	24668	438	16680	439	466	472	491	466	423	464
1185	2	474_2	1	2	19.8514	486.243		1492	2548	2607	2864	1670	1583	1446	1583	1250	1395	1758	1510	1536	1637	434	426	7923	6895	445	465	1065	6388	1057	483	453	413	3608	438	466	4969	404	468	426	453	413	1829	2599	445	475	490	438	494
1186	1	475_1	1	3	11.635	449.167		90075	93389	96107	99416	105076	104924	95289	101244	94061	103541	93819	95316	97063	93549	106453	94163	75212	72384	136569	144544	65313	40481	90760	179752	190092	94403	152685	48038	90735	52370	116791	104611	53069	141475	75069	106107	89217	71990	140277	118913	91404	66331
1187	2	475_2	1	3	19.9192	1093.54		5468	3960	3944	4244	4078	4297	5003	1349	4558	4230	3965	3767	4366	3548	17232	15127	3588	3488	1777	970	13621	1738	2471	3970	5513	3648	3902	4447	4372	7448	1187	10120	494	8005	3701	1418	1654	2158	469	2127	10019	483
1188	1	476_1	1	2	11.635	830.214		5547	4162	4368	4043	4985	5229	4355	5233	4594	4919	4905	4764	4529	4321	499	450	2542	3221	15564	7704	2295	449	8584	15536	26904	472	473	429	15708	409	5416	492	442	454	8805	19376	2597	5837	1928	428	9780	22718
1189	2	476_2	1	4	19.9867	221.067		2615	1255	1318	1346	1390	1596	1171	2871	1273	2068	1176	1108	1626	1411	430	441	483	1650	1632	494	1936	2965	413	1018	428	414	495	424	1104	411	448	489	412	407	1432	20969	418	1783	402	5233	410	1892
1190	1	477_1	1	3	11.6726	861.21		19574	16516	18628	15538	17397	15875	17280	17320	17903	18143	19193	16006	15980	15449	476	406	8028	7038	24287	1999	32944	468	22096	50138	7593	447	433	405	7096	426	3795	403	474	483	15849	10613	92279	81808	3245	469	8944	50470
1191	2	477_2	1	3	20.0318	589.287		6804	6539	5330	5879	5373	6213	6094	6598	5694	6892	7252	5780	5536	4281	13022	19157	481	489	3068	1628	1023	451	1155	1176	14926	5623	36605	448	2472	476	465	14291	421	3772	3860	451	1999	478	1436	452	454	473
1192	1	478_1	1	4	11.7104	1065.27		5215	2082	4638	4476	4666	5376	3945	3229	4819	3391	3752	4451	2175	5314	440	446	2420	6340	1511	416	1561	427	461	455	415	2374	471	7897	3016	9162	441	430	452	436	400	471	1040	420	500	12440	484	420
1193	2	478_2	1	7	20.0996	583.276		31194	20214	22311	21599	20551	18819	25534	25952	23460	25793	22981	22416	25160	21929	7647	13642	72464	78627	405	2432	401	118127	32723	474	1697	426	486	461	416	15271	439	11710	1083	488	92089	1090	1536	139645	460	160267	419	1105
1194	1	479_1	1	3	11.7104	769.372		14797	14336	14278	12891	13529	12084	14859	14543	13532	14767	13627	13151	13177	12925	26714	24832	10434	4751	29103	20959	17564	9496	42851	17858	50695	27650	51812	17415	24859	10642	20176	44976	9948	14613	14055	18303	18176	27881	21495	14238	7993	27447
1195	2	479_2	1	4	20.1221	769.438		14463	12199	9936	10658	12170	10684	12663	14417	12327	13515	12177	11942	11082	9668	2413	1775	454	480	6971	1882	17638	5597	1291	7172	23069	6751	26737	1082	9162	4418	2109	1635	1103	13482	3742	1716	404	6134	2660	32342	12392	1947
1196	2	48_2	1	3	5.12131	451.113		21649	5955	6386	8302	8338	9163	6758	6096	6411	5136	6638	6764	5967	6390	2340	10810	476	3267	483	2366	3521	411	3096	8219	8026	3391	1468	478	20624	437	3863	452	491	8196	1748	464	493	5847	2172	35070	2847	1113
1197	1	480_1	1	5	11.7276	1088.53		245533	219592	217094	228826	227603	224944	238560	223948	226804	221447	232888	221152	221137	222511	138430	111889	164050	160718	394874	119268	217908	224018	146513	359451	369248	185516	188968	220028	413831	313011	158604	98632	243840	207571	166292	208095	263106	287645	118832	347075	466608	271730
1198	2	480_2	1	3	20.2348	1153.53		5703	22875	19858	21353	19344	20008	18433	5398	21813	22756	24161	21232	21059	19213	81162	53880	432	489	450	2687	71182	437	2277	11719	17752	4283	448	10877	6465	4731	1492	20569	5364	32470	16731	406	1934	28885	2780	123981	10056	10451
1199	1	481_1	1	2	11.7276	292.148		417	489	426	495	416	476	410	491	409	415	459	451	403	438	411	467	479	498	491	2369	9271	472	2991	462	401	445	475	424	435	1391	431	480	439	469	487	473	2596	470	408	450	488	480
1200	1	482_1	1	27	11.7444	1096.55		5411993	4501981	4316479	4722158	4802904	4930882	5001144	4657590	4831710	4849551	5113737	5008988	4120267	4204639	3333994	2175825	2700871	2949982	3094656	1837131	5917771	2870242	5059369	4167967	5072227	5182506	4247633	2751835	5272736	3591933	3848787	2603438	2139467	6097527	5273890	3791322	1856230	5573397	2843659	6582957	3971454	2393603
1201	2	482_2	1	4	20.5505	1063.57		19294	14549	14120	14461	13791	14319	16516	16910	14908	15343	15981	16954	15042	11777	20572	15351	3730	5046	15046	15137	15658	5067	13853	18880	18964	11896	19953	1463	31079	10439	13060	2644	4425	21066	16047	8339	2336	25170	7979	12118	16403	5615
1202	1	483_1	1	9	11.7611	715.781		447	494	424	408	421	459	415	460	461	487	424	437	472	445	10370	5145	8025	36454	59279	1446	486	73899	449	10620	414	490	499	46209	489	4061	5916	461	492	497	430	7347	413	466	14047	491	441	10094
1203	2	483_2	1	4	20.5956	569.297		3980	2022	2062	3025	2333	2045	2254	2156	2583	2164	2745	1957	2044	3478	3155	9739	412	475	444	455	1712	1532	488	440	418	481	415	433	414	432	443	3273	400	487	2039	473	1111	46350	447	56639	460	1438
1204	1	484_1	1	2	11.7611	445.117		23915	23513	22550	23876	25681	25344	17403	18969	19363	18845	20452	20618	21569	22608	2586	5971	17995	23112	24022	4130	12232	23083	11286	4188	11174	23787	30853	8327	24119	24309	34066	463	3569	18951	9992	37491	13198	10714	11473	17556	5192	9903
1205	2	484_2	1	3	20.6408	475.255		3224	3538	3296	3372	3694	3727	2552	3299	3346	3603	3626	3337	3174	2835	6884	18702	434	408	441	456	407	480	421	429	16820	452	427	462	481	1346	401	10758	426	403	440	436	428	415	419	495	8967	412
1206	1	485_1	1	3	11.7782	587.418		4210	2382	1971	2224	2335	2125	3147	2914	3044	3214	2848	2788	2248	2288	424	410	462	439	436	406	3184	7663	13464	3241	12435	19699	475	466	17297	441	8234	412	432	3699	3678	16025	401	452	3444	465	413	3420
1207	1	486_1	1	3	11.7782	903.219		19616	18168	15537	17671	17212	20396	19446	15724	18819	17929	18244	16769	16570	17513	5025	2186	9334	12267	30319	5605	11422	432	21821	43130	23443	6112	3702	430	50684	5286	20703	8465	424	2582	7193	7836	12484	37523	17484	418	26490	44620
1208	2	486_2	1	5	20.7534	841.422		2759	2341	2347	2867	2281	2623	1553	1196	1236	2082	2443	1380	2841	1187	410	463	483	463	432	423	8552	424	433	429	430	405	428	448	415	454	416	488	470	461	3537	2545	484	2844	481	77160	475	484
1209	1	487_1	1	13	11.8129	417.214		187752	202612	229078	235893	266224	253888	174732	184665	194451	201641	196636	232839	179202	198697	61230	52494	24941	27433	1007088	378700	421962	378873	27144	37128	85698	64399	44538	44031	56107	543604	82128	50326	422944	70786	33787	433595	17897	50624	44559	41804	35074	25793
1210	2	487_2	1	3	20.7534	661.271		1132	405	409	427	420	466	444	402	455	473	425	460	422	405	1371	1281	482	481	446	448	497	422	1168	472	448	426	449	420	499	1023	435	429	447	476	452	442	13296	453	419	444	458	438
1211	1	488_1	1	4	11.8129	377.182		22207	29416	30358	30462	35190	37803	20772	21944	21700	21152	28125	29891	27711	28355	492	432	438	447	6768	28134	6896	2880	14512	5789	25356	52989	3881	10056	20156	15268	14943	464	5063	31644	68719	30144	3013	2548	25707	34102	43568	17007
1212	2	488_2	1	2	20.9338	623.241		7153	5919	6130	5407	6956	6367	7406	6936	6874	7471	5857	7364	6223	6620	17456	58695	1746	3018	8926	12852	2956	479	1791	3933	2400	7238	2818	6313	7117	1039	453	48430	490	7780	1387	2742	1464	12987	3279	2677	1281	2426
1213	1	489_1	1	17	11.8314	453.198		187531	199874	197985	205398	228694	219786	194154	193394	205964	203330	213409	226542	195345	199353	9319	5882	1288	1583	5988	19622	774871	39398	209346	11293	449044	140742	5049	7140	12423	3967	9514	8197	64219	373661	190287	172584	43342	12939	7857	586741	652841	16710
1214	2	489_2	1	6	20.9789	1234.76		1645	2193	1027	1077	1041	423	1710	922	1028	2295	1014	469	490	425	489	424	1224	1045	453	403	477	419	403	416	493	420	490	435	427	433	494	409	408	495	493	462	488	442	402	4234	452	468
1215	1	49_1	1	24	2.55454	333.059		459522	532548	524147	674989	587203	585966	452479	417273	444840	476312	464569	463753	540895	550162	513411	610540	789158	545928	1037137	105523	396388	560556	589463	391479	462437	980154	483582	491947	509499	620749	315285	518847	325673	283331	406047	616117	868146	188373	375039	504797	535185	405761
1216	1	490_1	1	8	11.8314	802.46		128537	36508	32882	28456	23991	21839	80107	60683	47555	36031	29870	26281	64253	53199	54354	32375	68777	55613	7728	28904	70738	25609	78032	18052	37411	56757	83383	53316	26072	14098	17157	20421	10625	70173	84113	22625	41931	12980	27340	21666	37018	7424
1217	2	490_2	1	3	21.0917	439.234		1853	1517	1777	1608	1304	1226	1814	2901	1777	1552	1547	1657	1731	1196	452	462	419	2233	486	410	477	1028	1725	444	468	471	3486	499	433	445	484	462	1555	477	439	421	437	472	424	1173	412	1368
1218	1	491_1	1	7	11.8314	651.229		46583	44759	44293	46130	46346	44805	47289	47927	49280	46363	49931	49492	43118	45874	98159	103842	14977	25680	14639	16108	45366	28278	19023	28206	28327	71031	35261	88039	25111	40035	10528	147523	51440	71157	37428	25949	29584	83072	19889	128529	30088	31333
1219	2	491_2	1	4	21.1142	1153.53		20788	17661	17127	16657	19086	15730	20837	20414	19396	19701	18297	18024	16756	16205	60289	46255	434	453	431	1759	62830	449	1765	10765	16499	4578	498	9763	5778	4794	483	15306	4835	32128	15046	491	981	24314	3273	103864	35564	9820
1220	1	492_1	1	3	11.8503	607.203		1436	1650	1564	1352	1357	1136	1944	1805	1585	1637	1746	1408	1130	1373	1243	9596	440	1148	476	22401	412	1647	1319	420	499	480	5860	1002	456	462	450	8286	432	3329	458	486	463	15880	2675	474	472	2294
1221	2	492_2	1	4	21.1142	763.339		3170	2665	434	2383	2316	2526	2987	2817	2935	2407	2314	2783	2485	1942	466	412	419	464	456	1905	1332	18157	488	481	410	409	474	447	492	5806	452	420	8828	480	7099	460	2154	464	6195	1983	496	1201
1222	1	493_1	1	12	11.8876	1154.56		279132	144748	140532	136853	134170	139930	257568	279791	308592	324925	353336	378567	179158	157724	1398933	929102	25081	30162	143959	363694	292196	13537	443044	64680	99453	124916	40765	334267	222372	19659	81809	522370	92170	86526	32487	74313	11583	192007	16596	362038	429834	413365
1223	2	493_2	1	3	21.1142	511.276		3637	3474	3824	3337	3475	3853	3618	3820	3709	3680	3499	3554	3446	2703	487	19244	427	11861	433	404	449	464	476	452	437	499	483	452	403	466	452	434	497	491	489	466	432	457	452	439	421	497
1224	1	494_1	1	3	11.9043	331.13		10461	12906	12960	12545	12571	12262	11027	11822	10599	12199	11978	11302	12852	13938	15220	13013	10635	12979	19005	34910	18196	12659	17105	27164	20994	10546	19932	17367	19515	9626	14226	10734	10251	15051	9007	7900	20718	12728	12176	6587	17613	13298
1225	2	494_2	1	2	21.1142	1196.61		462	3408	2525	407	447	1682	3564	4785	2161	401	2925	1909	2502	404	2996	2835	473	402	21932	470	424	418	444	6827	406	12662	10751	469	18412	456	6773	416	411	415	421	404	423	1197	6371	438	422	5344
1226	1	495_1	1	30	11.9365	593.151	kaempferol-rutinoside	9047272	8532247	8747962	8929522	8894400	9152470	8323730	8416775	8753361	8343288	8591165	9452602	8320252	8318963	6553930	7140830	6131041	5411935	6108225	1630845	6900169	5802295	6557262	6216918	7763221	9917199	4016017	3744324	8710637	11495874	8511694	7486136	3679835	7605501	9924301	8936698	5333014	9696635	4488945	12612255	4573598	10661406
1227	2	495_2	1	3	21.1368	679.243		431	477	401	490	483	443	420	436	414	451	499	402	452	446	10024	16334	410	443	425	446	456	493	461	463	450	414	476	500	418	469	452	6497	412	2606	1475	427	401	6760	475	4060	457	487
1228	1	496_1	1	15	11.9365	190.003		489	7237	4952	3730	1003	466	426	425	492	411	492	432	2286	5452	8726	1535	3643	82494	187630	488	436	281421	1161	22423	441	3315	429	40345	457	18396	20079	489	1018	429	475	28357	436	451	13079	411	474	4196
1229	2	496_2	1	4	21.1593	1093.51		106994	80223	71879	68648	61354	55950	74609	59080	47408	36354	29580	24768	104242	68798	422	405	12261	16047	28234	10734	65848	104319	19461	4089	38054	44489	58328	12343	103569	76332	13066	500	6039	79683	46204	18750	47519	24478	11599	212592	14129	11048
1230	1	497_1	1	5	11.9685	533.188		12558	14200	13959	14249	14400	14776	12032	11065	12480	9214	13256	10977	13169	13085	1733	3872	8798	7228	8737	11015	5063	30126	4231	1882	8319	15036	14600	2294	7324	6284	5114	462	6074	43768	7715	19140	7033	4495	16960	5982	2660	1504
1231	2	497_2	1	6	21.2721	883.469		68882	60578	62524	61528	67891	65222	71019	69091	66571	68475	62541	63403	64145	45853	18618	7870	27080	41597	31405	3312	122642	13078	30060	20877	73598	37404	76601	17024	74491	25498	17913	6958	18062	96298	55582	75654	35586	35403	19978	239283	89988	21888
1232	2	498_2	1	3	21.4299	453.25		438	412	498	410	427	406	411	410	434	487	443	406	457	453	5236	21687	418	456	499	451	427	469	403	483	6201	465	488	462	427	483	476	7556	435	403	459	416	452	15492	467	2385	449	449
1233	1	499_1	1	2	11.9845	1080.52		1555	2544	2890	1845	439	1706	1793	2116	3441	3199	2460	1742	2523	2309	3786	4220	5994	6152	2665	5795	2538	433	5498	4939	425	2173	5244	1189	1814	460	5242	1967	1297	2561	2442	2919	1268	1264	4187	460	3997	445
1234	2	499_2	1	3	21.4976	1093.51		72416	50513	44668	40830	40496	36412	51732	45735	40887	40992	35924	32545	78099	44093	1301	1692	7175	8005	6592	3338	46524	13985	10299	6317	22057	8458	18026	13227	462	30813	3205	450	4943	38114	23127	4503	17092	11685	3711	277440	21096	10063
1235	2	5_2	1	5	1.78422	128.959		1050809	1152952	1304074	1296526	1329241	1293100	978336	1013210	1058717	1003233	1142446	1266405	1122639	1096884	1000475	1039640	1088662	1081716	1348363	1006843	1169196	1225202	877195	1042309	976339	1164157	994894	1020190	1172474	1564761	1358533	1196574	1127048	1122794	1224902	1252947	1229676	1319014	1070582	1405598	1005518	1204734
1236	2	50_2	1	3	5.27913	267.109		439	465	405	1321	484	1759	2014	408	448	15145	474	411	450	1541	1028	1509	1194	2485	413	2575	2291	449	490	15073	3846	2502	480	418	419	500	464	447	491	3120	464	477	488	419	421	483	466	433
1237	1	500_1	1	2	12.0007	839.207		478	1297	457	479	1627	1510	473	433	403	479	467	486	1042	1143	453	489	435	403	468	400	445	486	494	499	1262	1899	466	408	1441	491	1313	456	460	1985	7445	1135	431	477	1032	447	401	1842
1238	1	501_1	1	3	12.0007	975.278		7752	5991	5831	7057	6291	6995	7258	6751	7406	7449	5776	7378	6352	6354	450	445	15169	18488	9734	9149	15464	478	16012	15943	28760	449	420	485	12258	437	10216	464	459	461	9859	11304	23125	8608	6874	461	13149	15693
1239	2	501_2	1	3	21.678	1065.51		38255	23847	23438	22660	24744	23018	39872	38851	40806	39631	39398	37634	25498	16423	16375	4795	18747	19714	15571	40881	36185	12096	32797	30164	40862	17524	49278	22682	36792	14175	17324	8868	19159	42131	20334	33806	10034	35372	26990	32934	25258	24735
1240	1	502_1	1	9	12.0174	453.198		43180	47449	46427	49941	55004	58091	39503	39483	41843	41211	42237	43782	40721	48594	1122	443	498	444	413	2178	131164	12663	38818	1555	79011	54874	3701	1308	2081	1611	2850	2521	13503	99077	62697	35459	7417	2041	1508	116508	260422	2012
1241	2	502_2	1	3	21.7005	559.276		7311	7012	6034	6851	6953	6788	6449	6813	7221	6506	7037	7087	5971	3018	14404	20569	441	446	1450	1264	8172	1748	10374	429	1034	11896	1296	1864	482	1834	407	10317	448	17832	20143	33082	479	7677	452	9443	1293	7991
1242	1	503_1	1	5	12.0174	395.192		28072	30435	31138	29914	32652	37409	29429	26117	28461	28216	29910	28403	29046	30478	25876	50002	10488	28923	20839	41720	26684	16131	25211	37171	22996	26157	11268	20692	28156	12985	30266	22231	21439	16698	15291	30241	15647	25334	21106	17810	25974	20856
1243	2	503_2	1	5	21.7682	797.469		5123	4412	4167	4306	4783	4530	4917	5054	4877	5134	5065	4822	4558	1914	941	1146	1139	1939	1780	439	3811	3747	3556	2329	9181	3916	2544	2046	4355	1794	403	445	1349	4816	4067	1844	1028	4869	494	12041	5913	1261
1244	1	504_1	1	4	12.0174	471.187		12031	14446	14157	16894	14736	17206	12283	12249	13460	13012	13836	13742	13719	14700	18430	14280	13583	26499	7656	22287	37766	2958	11172	12359	6223	10531	12007	7719	20705	10006	13262	69735	25569	33646	9215	2112	9214	37779	27918	15123	3529	15243
1245	2	504_2	1	3	21.9035	453.249		405	425	406	402	405	436	1206	453	1187	401	434	425	429	429	1564	5971	473	426	402	453	490	424	476	403	11192	466	405	481	443	435	451	4369	436	456	440	461	429	8374	460	423	474	471
1246	1	505_1	1	3	12.054	1157.52		9943	11745	7509	7299	11189	12147	10146	10219	11538	5438	5744	9737	10793	11094	1690	1096	20945	21200	22076	6037	404	408	444	4537	5049	8726	2534	59820	491	1004	75435	11641	34513	31401	31721	18538	1203	404	67506	475	444	491
1247	2	505_2	1	6	21.926	963.482		93413	74464	65379	58775	56668	51366	69338	52585	39364	33442	23183	21272	90425	51887	474	20603	47044	41279	18710	29523	116409	70284	73589	12098	25648	107259	58641	20759	43124	63837	25990	6565	5617	91072	142841	22467	45213	18965	32757	57111	3592	472
1248	1	506_1	1	7	12.0743	1240.6		58004	39101	38696	37993	39848	39223	49828	45056	46198	44083	41845	40610	39888	39932	26455	22311	23124	27223	33435	29147	47622	28424	43838	49914	58804	42081	65109	28656	54896	34194	44316	18372	14378	70514	49560	39556	17339	54576	34149	47489	45262	19497
1249	2	506_2	1	3	22.0387	603.302		5962	3851	5219	4272	6877	5417	6000	7611	6086	7126	6653	6465	5699	2099	35219	155387	498	405	434	499	420	442	427	482	2022	2214	495	500	441	464	454	126442	497	480	416	500	470	10725	446	420	409	438
1250	2	507_2	1	4	22.1064	797.469		25038	20354	20038	21794	20980	21941	26197	25400	24712	22976	21945	23236	20532	11471	6432	8967	9695	15988	11282	3768	18009	17305	12898	13699	27783	16867	15853	11650	15601	11759	6126	3913	11159	27922	17246	12882	7666	24617	7520	29553	25325	7140
1251	1	508_1	1	7	12.0962	429.176		73158	74545	71852	76196	80272	80214	71096	72683	76841	71500	77333	74833	69542	72159	127800	104533	30063	38136	41640	51806	103829	147971	136262	77666	80411	62114	91730	83752	114678	117205	45142	77760	58446	61064	36206	40804	61845	46392	60516	64777	73857	59006
1252	2	508_2	1	3	22.2192	1267.6		9360	7506	7259	7598	6991	6266	10724	9966	9906	9593	9465	8965	7905	3800	1418	1595	494	419	9156	428	429	472	467	483	421	9263	8815	428	19889	482	9935	440	26700	429	437	443	440	457	25707	48631	475	36371
1253	2	509_2	1	4	22.3546	965.485		32600	24148	20115	20375	19146	16880	21154	16918	16673	18290	15139	14509	41092	15340	16077	13234	15724	10910	5342	7824	39966	18283	20687	7103	11411	31199	12549	11934	12558	18575	6136	4131	2922	27853	49094	8424	12258	6548	8264	32942	12473	4516
1254	1	51_1	1	12	2.57106	289.033		157717	171185	159408	196260	179097	179185	153480	153655	152474	161941	154007	156668	158484	153044	182064	76856	251834	131610	233726	269677	93707	321972	273309	148665	173648	99598	88243	198292	139472	264312	72762	138622	130669	254970	238117	266484	350963	193314	170259	227195	41221	324627
1255	2	51_2	1	4	5.36932	356.111		5356	4813	3959	4978	4668	3388	5035	4601	3735	5122	4939	3208	5406	6757	42490	136890	421	497	433	409	436	8143	1710	401	3093	2918	437	437	482	427	498	38987	477	470	485	459	445	45177	438	2539	439	441
1256	1	510_1	1	4	12.1182	379.198		24584	31795	30656	34357	36988	37458	26333	27433	28494	30001	31768	32695	28910	30843	424	1102	3389	2725	90498	21898	438	2651	3806	15352	64686	142698	68666	10002	10605	4626	17364	461	128799	28702	120015	10597	4605	2096	6334	2460	11990	1324
1257	2	510_2	1	3	22.5574	751.428		18248	19649	17836	18924	18841	20664	20628	19427	20443	20004	21504	18676	17327	8986	8626	8326	4402	6594	10345	1953	24269	9558	11898	14917	29123	12994	15407	6694	15613	9362	4579	2138	3377	30986	16481	4387	2396	15691	5632	60667	23152	5534
1258	1	511_1	1	20	12.139	373.187		271520	287874	267471	254976	275436	256279	241768	252774	258817	250063	268710	261021	273392	275744	91383	34271	1011311	848536	214494	195855	58872	264792	67981	16622	60572	75659	558470	305971	45688	140981	64199	9732	182178	5677	121194	67511	262665	16984	113472	14134	19800	52677
1259	2	511_2	1	4	22.7152	347.208		484	498	468	1092	1005	1150	479	498	465	473	499	490	482	444	416	465	485	431	429	420	15099	426	471	443	403	1182	481	402	445	489	431	497	424	454	453	493	495	462	435	8202	4948	454
1260	1	512_1	1	19	12.1584	567.209		607360	658607	588541	589648	620940	623693	568143	586155	585200	595384	591920	588013	565760	601676	755721	823943	293070	367114	315892	432938	645221	363789	549736	643486	254892	534714	274207	634482	660777	637508	505924	1016725	513577	781640	438074	406643	565073	854437	580988	1058854	495429	1114336
1261	2	512_2	1	4	22.8505	799.412		6182	12194	8211	10887	6155	3870	6889	7907	10600	14396	9685	10204	7026	4107	4332	1973	1276	1682	2738	1569	15284	4633	5209	5146	21452	6744	9611	1037	12781	1882	4295	1049	408	16735	6218	1601	1004	9712	2435	7977	15174	2723
1262	1	513_1	1	30	12.177	623.162		393892	375808	358683	363439	374692	369602	383096	381305	387329	371129	409360	368552	353403	404980	73806	71530	106429	117763	96715	50473	203205	461820	102989	206953	290091	140632	109407	142442	256211	488209	60688	75643	65637	63254	110941	128803	411956	308554	62520	2293489	546735	102280
1263	2	513_2	1	3	22.9632	1083.56		8488	7345	2694	7686	2645	7178	8931	8283	8063	8139	7499	7777	7445	1035	12693	9780	411	1359	4308	8731	2129	9787	8999	14163	15029	6223	5267	16622	3873	2301	1889	2756	6513	11302	13587	3741	2271	15058	8811	2968	13457	12662
1264	2	514_2	1	10	23.1213	359.077	trimethyl myricetin	181550	196354	198923	217113	200404	210947	190673	194901	190292	193810	195650	189681	187305	99826	413301	433504	438	446	433	426	470	402	443	414690	5706	436	14262	472	1385	441	486	414150	430	564900	537976	422	488	608114	484	523625	1858	196641
1265	1	515_1	1	14	12.1955	245.093		197301	189274	195357	207985	210555	212684	180378	191883	184168	198770	232831	199592	185612	218586	97026	192689	165098	159423	316913	36316	38313	180778	27195	27611	481093	522492	323144	226817	52353	22518	27743	83075	68666	62489	46363	573182	132372	65759	212348	52233	160260	32096
1266	2	515_2	1	6	23.1887	1109.54		92030	65897	62841	64934	66622	68685	82861	79654	81383	78368	74194	70923	70883	26304	46330	34886	43743	61199	75437	76891	106646	35685	83337	74698	105522	79588	110491	46951	108610	38873	61198	29645	49759	109439	78999	78756	28802	86775	78205	53223	65044	41821
1267	1	516_1	1	8	12.1955	679.224		16909	16271	18035	16146	17504	16016	18167	17713	17481	19174	19057	15339	16202	15014	433	414	452	486	37796	46491	47010	442	219175	446	69420	456	482	448	145946	436	171820	417	477	484	467	473	475	14648	1302	495	13337	115763
1268	2	517_2	1	3	23.3691	825.428		452	412	469	450	462	464	441	425	444	427	496	487	411	457	483	410	444	402	410	434	1087	443	481	425	476	488	421	425	412	402	468	412	498	472	426	490	428	488	462	25135	455	473
1269	1	518_1	1	9	12.2336	485.225		40930	41350	41182	38860	46185	45557	44349	41781	44357	40963	41718	43348	38878	39878	2173	5234	491	400	6124	4228	165757	2340	14796	448	110852	12977	2190	411	447	480	481	4527	3110	264413	17997	4063	1549	5211	3984	57266	56575	455
1270	2	518_2	1	3	23.3917	1097.53		2271	1112	402	1143	1238	1069	2424	456	1128	1168	1016	1000	1269	410	495	426	494	464	405	449	3446	1086	1477	447	447	450	474	435	409	427	450	434	423	2605	1956	496	414	437	450	8692	485	429
1271	2	519_2	1	4	23.4368	739.339		10650	10297	9553	9227	9634	10103	10632	11173	10183	9879	10452	9869	9862	2181	12945	24893	465	489	438	6138	7378	438	5513	13044	457	452	499	412	16798	6098	3201	10856	419	52518	22817	444	446	11844	402	31254	473	13835
1272	1	52_1	1	7	2.57106	275.022		138025	187386	182270	208448	212826	221126	140115	140633	149258	153481	169950	182358	170852	165661	120426	139467	142486	155968	209550	323327	178642	136104	177392	168230	167986	182296	126780	153167	157666	310685	259699	268044	207570	223274	217061	165564	168532	249222	202544	175236	93632	198024
1273	2	52_2	1	3	5.36932	1192.36		8908	5812	5702	6537	6311	7119	6621	7210	6874	7196	7318	6973	5440	5817	438	494	9120	11039	8872	3828	4849	435	411	420	1079	417	5760	6993	1271	4945	1381	2114	5919	1338	3046	1817	9282	14729	4089	12421	5979	18563
1274	1	520_1	1	8	12.2757	635.219		38883	31746	29995	26493	32700	34113	27834	31634	37202	34135	31848	29878	33408	35077	4129	17704	8119	10764	4765	450	12318	61662	7203	1791	9534	45850	52402	11951	9896	21941	7099	459	4678	29132	3234	108823	13186	1131	6799	47900	2025	5330
1275	2	520_2	1	3	23.5044	639.375		22863	21143	20710	21632	23225	22420	23409	23229	22080	20707	23085	21511	21166	7558	27083	8072	20051	14171	8720	15871	26173	12321	39227	14562	14328	32324	21410	13295	13120	12980	10782	12163	11210	18827	33793	17887	14152	9840	16470	26737	17913	9679
1276	2	521_2	1	3	23.5946	637.272		14127	13025	15288	13266	14293	14325	13496	13492	12340	12297	13339	12612	12128	2595	19180	37326	416	451	415	2758	9093	431	13295	7566	464	465	494	490	3683	8835	480	22888	437	7316	14599	440	476	16460	429	22455	445	2681
1277	1	522_1	1	5	12.2982	323.077		16345	20653	20480	21316	23125	21470	17259	21908	18430	18169	22000	22114	20211	18225	11466	23862	15049	29219	31915	2399	18894	75968	42550	418	1036	113561	10010	5756	60045	79591	94923	14823	1850	6381	3492	465	471	3859	7745	1772	459	23738
1278	2	522_2	1	4	23.6848	361.223		5275	5767	5232	5486	5159	4858	5672	5913	4470	4873	4746	5271	5990	1409	472	8600	459	15087	491	432	419	423	418	419	445	489	402	413	457	410	406	488	431	488	482	498	456	496	400	428	407	400
1279	1	523_1	1	3	12.2982	549.089		16741	12625	12961	13169	13948	12260	13858	15177	14031	13236	13510	13464	14906	13525	8131	8836	26709	29412	8360	474	10845	13118	5565	12461	5619	8232	1575	12371	5086	14305	3101	10431	6744	2688	9117	13588	12463	13120	19801	28408	10334	6193
1280	2	523_2	1	3	23.9554	751.428		14787	14648	13000	14028	14305	14327	15864	15611	15844	14338	15386	14698	13716	5179	4901	1585	1854	2229	13044	1931	8458	2465	5426	5582	8928	25023	32224	1335	27135	3819	10078	468	4825	8819	7634	4624	2098	4872	6309	71217	8350	9082
1281	1	524_1	1	7	12.3209	190.003		1883	94051	93154	71527	35308	27635	10452	17046	18801	24174	25051	14169	82914	96284	1542	432	1550	2325	3087	3221	4839	23127	24835	68297	10380	57106	5019	492	14590	97567	134195	447	484	450	28411	42994	429	15323	1163	438	100822	1744
1282	2	524_2	1	3	23.978	265.148		448	3207	121489	4751	3606	4367	495	459	467	1210	1219	1445	1654	1980691	435	4641	470	454	5527	1659	2831	4573	443	1618	475	2338	449	460	464	4728	1143834	1183	446	1260	1776	1251	166452	229207	2544	3746	475	1395
1283	1	525_1	1	10	12.343	415.198		114115	126212	119967	135315	141150	137680	112617	115721	119272	118410	129207	130851	127757	118945	180271	142629	209601	232246	5233	7328	2053	3517	140899	102859	143096	122296	355353	341262	84529	3201	86439	131059	5759	459485	102895	2057	238002	234245	452347	98885	280838	269941
1284	2	525_2	1	4	24.2487	947.486		3334	1859	1367	1396	2758	2411	3358	3309	2735	2929	4016	1793	1611	435	4609	1890	496	450	435	476	5823	439	1145	465	1058	968	444	5052	500	409	466	1190	450	2782	1429	436	441	401	418	23122	1311	3728
1285	1	526_1	1	6	12.343	1074.51		62107	60726	54898	58456	56930	54634	60048	62455	62709	63629	61047	59432	58007	59131	4097	490	5924	5202	48438	17672	60032	50481	19746	43947	101517	30378	46358	35828	87638	65507	6916	466	41713	14750	23840	43192	28926	78234	5247	235788	92873	38353
1286	2	526_2	1	4	24.2711	882.443		474	1967	1716	1761	2196	2141	2050	4058	5377	8065	7224	6731	1191	425	7257	432	7580	445	1576	427	4070	6874	3547	14046	8096	10412	11374	1758	2838	12749	1190	11798	10801	2925	452	7467	488	1779	1839	470	3291	12302
1287	1	527_1	1	7	12.3655	649.214		15314	14396	16328	14414	13208	13594	16440	16524	15613	17746	15245	13975	13061	12338	433	486	491	423	24962	43789	92187	474	36339	495	23981	433	434	468	54439	406	42591	492	444	449	420	448	416	57272	446	484	3271	203978
1288	1	528_1	1	4	12.3655	508.198		11574	11809	11561	11601	11577	11641	11649	11769	11991	13161	12477	12243	12302	10747	24651	18131	4456	5894	19189	38227	7292	2722	14287	5136	5794	5565	6454	12564	16258	7657	9663	22435	20710	14876	5580	13111	11744	4974	13777	14264	11672	7270
1289	2	528_2	1	5	24.4515	753.443		60344	54643	51290	55182	55425	53778	58851	53284	57688	55979	57231	54168	55988	18726	11549	9820	12312	17723	22748	10149	76364	30187	36039	23102	60265	43954	56669	11676	82609	20178	30111	2164	9470	74373	40546	14535	5290	52007	14229	122002	38067	15426
1290	2	53_2	1	3	5.36932	446.179		15890	6131	6673	6296	5692	6488	9261	8683	8357	8317	6006	5843	7690	6428	14815	15365	3055	3989	4974	3053	4036	7518	7079	4182	4002	19512	7215	10137	12097	5030	6023	23045	5668	12134	8401	5388	5550	7389	7844	5324	7793	3956
1291	1	530_1	1	3	12.3655	497.224		4349	3172	451	3436	439	412	3543	4293	2965	4591	430	1075	430	1108	11007	73537	432	468	1612	1518	1100	427	470	454	2216	2629	990	452	409	429	468	21897	473	1550	418	1506	417	15513	412	1942	1362	469
1292	2	530_2	1	5	24.6545	1002.48		12947	31321	40264	51070	41624	41816	29259	41248	49516	43332	51234	49586	25186	10927	138873	18755	40083	6554	30294	22408	43854	82619	35974	93674	44855	71779	87267	30217	38248	58600	19810	152618	124070	60613	10088	64397	19286	35234	24773	8949	61346	52266
1293	1	531_1	1	8	12.3881	365.182		45598	49269	51696	56716	61104	59220	48382	48346	47992	52889	52104	56616	52125	54093	1641	1465	411	499	1987	1124	308903	17307	41485	1253	65579	52217	1116	486	2325	475	1903	1649	8265	51770	41019	83134	4024	493	458	139108	265519	401
1294	2	531_2	1	2	24.6996	1079.53		7348	6061	6415	6440	6140	6488	6904	7176	6850	7443	6870	6640	6432	2437	1908	1396	3524	5705	8539	7674	6785	8770	8176	11145	13045	6256	5054	10253	7576	6606	3299	1461	7011	7933	4950	6443	5852	7050	8284	4146	14155	6672
1295	2	532_2	1	5	24.7672	501.271		416	472	430	418	452	465	500	405	419	449	443	428	413	432	454	4602	453	447	409	454	412	490	423	402	2814	471	418	440	464	436	464	408	461	450	464	496	486	3933	492	421	486	434
1296	1	533_1	1	6	12.4106	519.187		108312	93756	94489	101430	103944	104276	114649	115547	99248	105983	106876	103155	95356	98898	120473	98746	76075	84433	84620	90460	102697	80409	77604	162758	125016	101077	48684	123643	80660	112250	70677	132821	94423	115213	136605	124025	120424	150809	75270	153476	76910	99590
1297	2	533_2	1	6	24.9017	613.324		80533	16121	17494	17448	7327	6231	58230	45997	33225	28294	27003	18579	46177	11994	64915	423	4432	418	3647	25569	57826	4528	45792	64705	1214	463	71710	4189	31083	37713	12986	26670	4297	52512	4433	415	409	16908	1631	408	5547	41888
1298	1	534_1	1	14	12.4331	887.455		155963	89604	95691	87281	74267	73672	142411	134267	137366	101599	105082	112515	118984	103350	124651	498	110521	106547	482	416	407	422	451	496	463	424	405	240119	333861	132158	220416	761174	470	217099	347815	473	468	411	454	116940	401	482683
1299	1	535_1	1	5	12.4331	303.109		496	2879	7009	10964	6500	9011	1306	2098	2675	4300	6975	7477	1749	2934	8156	411	4221	480	9194	1093	6756	38290	2948	8686	5638	13142	13774	1631	6447	27740	7231	17534	17756	6910	409	9891	4408	6449	5004	471	1954	9787
1300	2	535_2	1	3	25.139	599.308		6775	451	498	492	499	431	4560	3676	2325	478	421	423	2875	402	5134	472	6698	473	492	457	4863	5624	2623	5015	1350	5550	14668	448	470	2277	500	1052	2403	4497	462	416	490	446	2642	489	3104	2610
1301	2	536_2	1	4	25.2743	659.328		30901	17254	16963	18380	13022	14975	35921	35786	36059	34520	33684	31550	22511	5246	61645	415	61785	484	11397	16331	37789	44838	34080	76716	33418	63940	79421	24422	25091	61222	14854	59535	57577	38447	5126	25646	12414	23654	22665	1488	41594	55274
1302	2	537_2	1	4	25.3645	1003.48		15924	14475	13787	14221	15799	12674	11927	11392	17140	11287	15293	15911	15108	5009	6303	7734	1608	4763	3094	5238	37149	5355	7086	3775	5672	7570	1373	23241	7145	11172	1189	5309	8704	8702	1754	1864	5378	11021	1166	129900	19252	28947
1303	1	538_1	1	6	12.4557	517.136		21308	20006	20354	23347	22704	21960	22090	20250	21355	20408	23139	21586	19683	20826	8241	9609	442	475	46947	1494	1273	2361	1847	13683	36667	183718	46005	2631	30681	8101	9281	6544	425	7503	1295	7077	2205	2731	1147	450	13988	1289
1304	2	538_2	1	3	25.793	1014.48		1659	3421	3584	5893	1875	3487	3412	4217	5639	5055	5055	2905	3180	1266	6842	488	11183	1651	8020	6079	5765	16460	14882	5796	9022	9438	10722	9558	4599	2216	6868	9534	17446	5079	4932	7032	14105	2046	22928	1196	9869	10569
1305	1	539_1	1	4	12.4769	845.215		10682	7853	8160	8973	8116	8805	9516	8417	9014	8207	8822	7672	7857	7935	445	466	2465	1870	14018	1395	20743	436	19448	48809	6464	438	427	470	5439	460	3625	429	499	461	23919	4954	43506	53336	1257	456	1974	22142
1306	2	539_2	1	8	25.8833	739.213		26746	20980	20806	22878	21508	22531	23246	20172	22815	19155	20490	22448	21586	10063	26520	30184	492	444	497	21683	13720	426	22549	18705	449	470	445	488	37737	23642	21645	24933	462	40290	27427	492	422	31128	478	25183	425	20731
1307	1	54_1	1	6	2.5877	184.986		290277	202633	193594	240913	219537	216194	295441	291336	318979	310016	338368	352148	192331	207473	317161	123484	407904	253692	225000	160662	357776	308401	376979	313511	439354	217585	374799	342174	200481	213718	247581	244517	182948	266688	233477	359252	331597	324561	272615	351746	188012	454199
1308	2	54_2	1	3	5.41387	439.05		14338	16690	17560	17916	19682	18510	13203	13279	14108	14049	15363	15090	15783	16641	13552	12594	15456	13417	19966	17578	18603	18355	13477	16350	14031	12265	14050	15736	16389	19105	19605	14085	16060	410	16765	15655	19265	16236	16963	15440	15989	15751
1309	1	540_1	1	13	12.4954	1106.54		739036	532199	542910	600562	615424	597995	597525	577563	600379	573288	593546	597513	565179	595756	98702	72736	163013	182042	556154	136670	563054	1316043	154199	510786	1091575	251782	319719	655568	803958	780929	153410	79214	667819	452385	228607	275468	508133	703230	147721	1362596	1068723	864137
1310	2	540_2	1	2	25.9507	1095.52		7513	7007	6738	1532	1612	1384	5872	1551	7765	1667	5590	5309	4820	1676	1402	418	4917	4373	445	484	11472	2136	7532	1691	4932	6811	1173	1984	500	4447	2080	477	1108	1387	8000	3658	1315	475	1615	2858	3968	481
1311	1	541_1	1	11	12.4954	291.145		40412	41219	41425	42491	41688	39253	41838	38855	40471	39416	41472	45937	47160	46246	6077	7764	32310	56035	21804	52698	88404	105964	35027	2813	3096	3061	2534	38755	3053	97477	5747	6889	116772	7726	50695	150916	23282	83940	44718	1827	967	47923
1312	2	541_2	1	5	25.9937	645.592		9805	11976	11494	11200	5235	5233	6710	7038	4637	459	8181	477	441	5390	14680	20953	422	485	433	10842	2631	481	7391	4240	458	448	457	417	27785	424	426	12616	499	25664	1393	474	448	22600	422	14140	436	8085
1313	1	542_1	1	8	12.5124	509.225		69283	66671	67187	66102	74526	74596	65140	66493	66435	66972	70215	69529	65874	67659	1214	484	475	415	13228	59651	14077	4297	32398	10327	99932	147029	5241	31622	27791	19130	46942	464	11073	59838	136075	56996	2993	1841	79314	13122	115266	18526
1314	2	542_2	1	3	26.0161	449.254		2188	2126	1852	2146	2243	3055	1978	2450	1908	2182	2411	2115	2042	402	996	407	1974	4725	4417	433	487	2422	1004	469	2567	5485	5002	2447	440	2703	1541	488	2664	1492	410	4024	1356	495	3892	476	3388	1924
1315	1	543_1	1	6	12.5124	670.25		25433	20760	17838	19568	23460	22097	21354	21643	20971	21327	20528	18608	19879	20085	57212	47273	16147	14873	40453	88727	17808	2823	32560	8681	22507	15090	7150	19387	18835	6842	22540	50748	18123	27424	8431	28894	17229	4339	27136	3513	15184	18647
1316	2	543_2	1	3	26.3092	737.324		7819	6283	4666	4815	4306	5855	7625	8274	6838	6654	4591	4866	6716	2272	7047	34343	450	469	464	11269	5756	420	464	3078	422	466	494	401	471	459	3043	476	479	406	469	472	409	15494	455	11717	414	16009
1317	1	544_1	1	11	12.5447	494.102		109862	96106	101220	109755	111681	111397	94548	102419	97479	95582	95080	94999	90389	96847	140254	169259	431	429	491	206060	134313	461	178414	76613	5036	494	9587	411	453373	142648	248516	97810	444	188865	162375	466	478	166501	472	26954	412	61718
1318	2	544_2	1	5	26.4445	373.093		11823	11993	12701	13878	13522	13028	13208	13423	12945	13190	12052	12162	12340	4718	425	474	436	466	464	454	462	401	489	37687	420	480	1154	487	477	464	480	493	472	45639	52382	443	415	62816	458	54669	453	11741
1319	1	545_1	1	7	12.5447	895.194		31961	27689	39976	31930	45741	32490	41487	41872	30029	40430	31751	42763	25828	40638	55244	65913	58082	33731	11550	423	20168	35762	11789	21267	55279	48656	6308	8463	7690	96218	11216	57705	5152	15359	106537	40556	18078	60945	5771	467	13576	31753
1320	2	545_2	1	4	26.6249	1032.5		9786	10706	10072	11514	6482	6227	17040	16289	14801	8481	8397	5359	13924	7837	37717	1743	21667	1599	9396	19134	12104	28829	46179	8660	12739	20144	24247	19665	12636	6381	19401	23826	12647	25700	20061	5415	28123	11590	51954	1715	15290	23386
1321	1	546_1	1	13	12.5765	949.252		40229	50734	51020	52714	49271	50031	45428	47080	49155	50349	53513	42979	52838	47652	414	470	127579	163088	100584	7319	22033	408	141907	129303	51679	407	498	461	89874	429	94482	429	456	467	49736	212330	57069	7712	99834	484	78921	29271
1322	2	546_2	1	3	26.67	679.282		12376	11055	10787	11658	10278	10847	11602	11844	11351	10676	10629	10248	11322	5197	49390	65986	445	407	482	10252	21895	405	7719	19752	435	474	483	490	12212	5313	3251	49724	438	12234	15068	409	497	20581	443	14160	446	4009
1323	2	547_2	1	2	26.7377	653.303	S3:16	18363	17722	17942	18862	17100	17420	17108	18179	16379	16235	15739	14306	18113	8709	426	23887	431	441	482	454	433	441	19840	37450	473	470	434	415	35039	25123	25581	417	428	31608	63002	443	468	403	406	48846	425	17185
1324	2	548_2	1	6	26.8279	767.371		28681	27302	27085	27740	25562	26620	28589	29681	25119	28319	26753	23215	26709	13071	47137	75937	418	440	458	25869	25571	497	12183	21877	462	472	1201	440	39563	13894	18488	21476	422	145320	56999	461	459	39431	447	71095	450	37124
1325	1	549_1	1	35	12.6083	590.218		66285	117640	112300	111871	90123	86780	103739	104517	123468	133949	124314	107934	125363	125211	15028	32571	126810	175042	102763	15508	67684	331610	43256	25541	8790	118921	708903	172212	16579	143002	20364	8726	29832	195791	39377	256872	97843	4094	14157	5764	3254	14513
1326	2	549_2	1	3	26.873	1139.55		5972	6154	3919	7167	4874	9501	11679	12626	14913	15622	15910	15611	3629	1679	411	449	11041	10825	3612	1396	11279	1738	18994	4003	10053	6373	8482	4058	6478	4063	5852	465	2530	5515	8344	18086	2599	462	3239	15451	5735	3720
1327	1	55_1	1	6	2.60501	110.985		41442	21559	152700	167574	37019	68377	34945	19301	26966	33044	42493	40431	165158	150989	13556	161989	6655	15486	95228	29260	120343	123511	13528	4859	57791	18703	41604	65804	63437	61566	40305	35830	23645	157924	20013	28860	92685	70752	87623	138279	59635	18875
1328	2	55_2	1	3	5.45747	469.03		50063	16998	19369	21777	25071	25797	21391	19394	19764	17413	20661	20272	18093	18725	17272	12837	18288	18836	18364	12383	45253	21775	13578	22400	30929	12844	29735	19261	35818	19846	16052	15082	17294	16259	19743	19954	18486	27879	13572	330061	26385	16068
1329	1	551_1	1	3	12.6244	373.141		139561	86096	131871	130071	147201	157776	127227	128665	130995	106246	147083	144347	128209	127982	150075	126674	61433	88284	180322	193017	107548	109695	186856	176655	188808	179723	169430	112834	150387	84345	68759	230318	145693	119656	66618	83136	145631	127594	117740	95239	105967	128239
1330	2	551_2	1	4	26.9857	653.303		45483	43399	43693	44798	45074	44614	42702	46030	44089	42757	39576	40713	46824	22899	12745	22907	411	443	498	12023	3325	446	53180	40836	476	423	3232	416	79598	85738	50697	11419	464	148122	132957	491	447	119801	422	111197	496	29440
1331	1	552_1	1	18	12.6403	353.088	dicaffeoyl-quinic acid	40210	35619	32252	25616	24812	24997	22639	25138	32948	36506	39267	25424	34984	32753	64716	97085	6753	5129	66395	3284	406	1648	40971	63536	12872	392735	77679	13705	31575	36728	481029	102590	481	25635	19062	8582	2222	4825	39187	4890	6179	6738
1332	2	552_2	1	5	27.2338	1030.52		2497	12925	18076	22938	17500	17272	17303	22384	24277	21292	24658	23101	12374	9130	73420	2258	26961	484	16950	3039	20136	48277	16216	58693	26092	32397	72643	13312	22190	24210	19260	69557	60746	27673	5197	32571	5447	18043	14007	3353	41209	30798
1333	1	553_1	1	3	12.6403	1079.54		667345	566349	569806	553965	570243	542569	612359	603101	604631	604497	584199	571608	568877	575869	348621	329454	409698	439499	541547	385483	569814	596295	435228	594598	617414	453189	510764	634385	581588	580637	374722	325942	592272	544721	470828	510288	556122	560347	375703	587156	665666	595389
1334	2	553_2	1	8	27.3241	975.482		48904	45363	46978	50439	58440	63148	70375	76259	85375	86657	80715	83350	29631	28388	18525	1748	23939	13516	7768	2973	45015	60698	18273	28865	61184	16868	9751	86631	23372	60596	4287	8643	27302	7678	16725	13684	37075	9308	3498	306414	84198	51671
1335	2	554_2	1	3	27.4121	343.213		13101	14697	15764	14007	13519	13112	13171	11870	12020	11399	12969	12227	14826	10084	13561	13446	14493	12213	17193	15865	11646	16510	11616	14243	15924	15066	13182	15462	14324	15264	15014	14265	15369	12690	13892	14495	17875	15291	18050	9532	15004	13965
1336	1	555_1	1	4	12.6562	1062.4		2218	91193	83687	58836	33651	59791	33859	58765	11366	495	43882	1695	486	72962	28770	34148	45362	38864	100497	44311	42449	419	57670	48166	40094	430	413	489	97790	55904	400	10161	55967	429	52062	53728	76078	73707	497	87856	54040	67651
1337	2	555_2	1	3	27.5873	595.313		1202	1020	433	405	409	454	1522	430	453	476	448	489	1198	1275	470	404	7694	430	3895	460	1874	15621	482	1098	3510	15303	15757	2634	427	7840	1030	405	6569	1862	455	4697	4868	439	5477	477	4539	407
1338	2	556_2	1	4	27.6452	749.286		174590	194264	210413	210718	214321	206064	161321	163236	167609	171743	191054	191097	185182	164586	324832	360278	1418	1569	3552	236591	214696	419	148044	305920	3215	401	9946	434	318037	152078	214993	350213	476	278657	271838	422	2167	318181	7187	299870	12530	213210
1339	2	557_2	0.993869	6	27.7548	552.238		37416	38539	31855	24074	32758	22315	38140	30362	30343	29610	32267	31273	24994	31570	50235	45981	484	481	432	33776	20889	1096	30580	47081	436	466	5173	495	65973	27407	33090	51210	417	57427	54082	498	453	42732	499	39317	440	30839
1340	1	558_1	1	5	12.7679	515.12		169505	166689	168695	143470	139720	141048	115383	119703	156110	154674	176025	139305	179006	170417	247549	391710	31988	28804	332283	20637	4271	483	160285	278498	71020	1296045	337941	62716	172725	233987	1621936	367345	1962	130322	86688	42966	14116	19297	178890	11073	43126	31131
1341	2	558_2	1	2	27.7548	745.417		500	476	406	470	1079	1403	437	420	483	432	433	473	478	415	421	415	6800	5721	8140	435	416	6799	465	496	5249	5858	3361	7315	447	1665	456	409	6819	494	459	4705	7204	460	6279	485	3906	468
1342	1	559_1	1	5	12.7679	595.203		31806	13573	15502	15807	19755	21271	19456	16480	14423	14460	16681	18015	12383	14300	22325	26532	13809	17833	9522	12470	11207	20610	54059	13691	14776	29586	19963	10725	32587	27048	35005	25275	3828	26274	23207	20507	7562	6630	57191	15563	15032	5135
1343	2	559_2	1	8	27.8481	749.286		358885	423568	434640	447157	463993	464756	354218	358201	359962	400568	405460	380583	423883	399461	382409	433514	8315	7421	35651	417911	414737	11612	364170	406272	34439	16489	98437	16380	461147	439001	456409	403894	6665	415109	429133	8064	17397	450690	44879	466025	67975	411639
1344	1	56_1	1	3	2.62311	215.033		117356	81248	75354	82366	92593	83962	107359	101073	95185	83554	81965	76409	85922	75769	53005	88240	129109	187794	71394	47465	97060	93191	116330	51720	95703	88622	65906	58660	60669	49269	69147	91280	162127	148159	110529	110094	52885	68347	107522	59756	62740	119252
1345	2	56_2	1	3	5.54667	451.056		433	421	490	411	472	451	486	413	422	469	447	447	438	1241	494	421	441	482	437	409	2155	425	1194	1836	435	3327	444	499	3020	412	1415	429	494	8024	1680	489	487	2121	497	430	441	440
1346	1	561_1	1	6	12.784	509.224		114567	79214	78699	87726	98859	106659	76193	83419	72678	69362	73649	85150	75539	73098	451	1502	485	468	7192	150557	19465	2337	55140	4902	91538	169682	3690	20269	42627	42934	63140	1032	4585	130242	187205	2793	428	3238	105958	136048	104922	30291
1347	1	562_1	1	5	12.784	995.469		68352	54781	58695	54743	61907	57720	67864	63657	61661	57300	62806	63493	53137	55840	169832	117995	94703	111673	110120	2644	4851	6796	5447	14533	73859	49261	11705	144898	16612	8959	172034	223825	173463	268725	136710	64158	2581	6663	264363	8018	9054	4777
1348	2	562_2	1	6	28.2211	562.315		133254	129941	148013	134713	126587	129195	138926	138220	131810	140125	135308	141754	141148	122308	135479	139295	102863	41416	136070	142265	213868	102787	119864	181510	179640	146709	237810	156967	124229	111606	170168	178221	164818	112133	107790	121600	115102	191793	161906	137042	120564	152603
1349	1	563_1	1	4	12.8001	363.203		6093	1373	1544	1292	2429	1999	405	1256	1012	1090	489	3362	441	475	473	492	414	449	475	473	24296	1537	1819	496	1316	2205	424	471	480	447	423	466	5962	1705	2137	3055	3239	498	484	7240	13657	413
1350	2	563_2	1	3	28.3564	755.347		7898	1219	2413	1177	996	456	6504	5036	3794	5274	4391	2943	5285	2600	8487	495	10068	493	431	996	5660	8540	4257	9548	4695	10262	26970	2764	3240	6576	3915	6959	7417	6089	409	2874	1148	3733	4754	1199	7881	5617
1351	1	564_1	1	13	12.8163	1213.58		602101	451553	438022	413835	465474	442808	614592	559056	555408	523828	522196	526998	481354	468041	406285	282277	307422	360887	306381	271069	545532	374877	516301	404253	622808	439892	634884	403687	556424	450644	362034	183277	250095	520603	592605	354975	208195	593471	253917	645708	613917	261298
1352	2	564_2	1	5	28.6947	1065.55		55926	42682	42262	48202	41198	37033	60710	60504	61098	59556	56105	56781	46924	41980	26272	12707	15115	9968	21309	37039	66382	30089	41552	33087	69273	30139	48930	27520	63510	25878	31737	11000	24089	50746	33003	33571	14506	77843	21343	96574	63288	41077
1353	1	565_1	1	10	12.8163	1134.53		870864	910742	834240	816557	796929	840656	795467	811457	766448	754434	822433	775987	883839	859112	1380439	1495136	128775	144176	1243666	519404	489509	337775	339744	169559	431432	386127	81822	1573136	972073	549919	259491	840619	432356	134684	134166	267282	273770	1015333	45948	2505198	1640680	2910378
1354	2	565_2	1	3	28.8751	769.402		9987	3690	2070	1826	1652	1773	8573	7468	6498	4994	5356	4857	7148	4479	18936	494	11955	478	2301	9102	6531	1695	19661	7822	6033	8982	15223	9309	9580	4436	11669	10540	10931	10829	6313	1733	14273	7590	15930	463	11528	9984
1355	1	566_1	1	5	12.8163	1098.52		59383	68765	56681	50104	49702	53901	55699	52242	54400	53057	53741	47325	55217	60623	78253	80447	100745	95477	84551	91739	44730	82579	67474	66608	46867	67866	65245	65893	44315	63642	73513	85742	72740	33124	61642	74692	80295	43344	85436	22196	58378	61720
1356	2	566_2	1	3	29.1457	899.503		6926	2801	3075	2840	1145	403	3196	1381	489	1273	1145	440	6551	4535	8478	1457	1334	494	3283	5753	5374	4052	6521	3453	2483	6379	12490	2410	6907	3237	11830	6074	3851	10650	4326	426	10125	5079	11713	469	1669	3276
1357	2	567_2	1	2	29.6868	803.437		3655	402	446	453	486	427	8102	8975	9874	9446	9092	8811	470	436	9690	433	11260	8495	440	491	441	412	12719	8486	10229	425	4791	14624	475	430	461	6234	10966	468	484	5175	449	414	456	486	12603	8160
1358	1	568_1	1	3	12.8485	503.177		16859	18464	18299	18538	19794	18880	16091	17220	17009	16359	17059	17912	18049	19904	409	8194	8064	7599	3622	11058	7437	19404	5743	1394	3765	14531	5509	497	4919	10046	9149	466	3791	5426	8500	119224	16905	1234	21240	6535	4331	4063
1359	2	568_2	1	3	29.7996	667.319		499	1093	1236	439	438	495	1026	483	1030	428	497	419	1069	412	8213	13503	492	480	463	415	498	431	430	428	406	452	475	490	419	467	452	5699	447	428	499	404	441	410	450	8846	489	498
1360	2	569_2	1	3	30.0476	767.387		11878	2628	1973	420	1042	1211	6107	4506	2903	2094	1662	3013	4589	2385	8272	415	8462	497	1838	3679	2014	473	10882	4862	3782	2691	14239	4013	5041	466	5215	2834	4378	5446	3644	401	4931	2722	8439	473	4764	4980
1361	1	57_1	1	6	2.68783	191.02		265037	462091	459288	495229	540266	524461	328060	335078	363130	371994	412911	442453	412301	437827	506915	736609	232357	230821	236194	909520	216295	357871	324464	586399	344182	258239	254345	292378	373929	672201	505175	508244	300590	378950	245303	208837	218012	691796	658401	383609	204209	474106
1362	2	57_2	0.997552	3	5.54667	1222.37		8073	3633	3564	4083	4766	4156	5484	5204	4038	4171	4213	4782	3164	1951	423	411	6747	7561	6190	440	491	1311	1049	472	3395	401	12736	4605	494	3941	1131	483	1393	3292	1865	6591	425	407	3389	1400	5950	453
1363	2	570_2	1	3	30.0702	526.315		7597	1058	1491	6799	1351	1347	6421	7403	434	1391	5135	5248	1171	457	1422	404	455	417	488	3329	417	466	483	1610	7950	462	22667	483	6807	10046	10787	482	2546	423	15791	7731	10996	2017	8157	3966	2622	3394
1364	2	571_2	1	3	30.1153	669.353		2024	7294	6124	4533	3795	3625	3895	4010	2710	4464	2737	1951	6321	6355	7838	413	8122	448	6179	2026	6985	16772	2583	10637	1960	19402	20599	1723	8961	17910	11715	7175	7099	11607	1529	7847	2370	5953	4797	408	3972	3615
1365	1	572_1	1	4	12.9754	1034.27		66103	90824	85766	84649	87396	94500	54989	57929	63509	486	73787	41123	433	86000	65089	81528	75237	61207	83961	85860	91699	17874	79109	54712	47120	446	22213	461	117573	39558	464	44952	59732	481	84561	66080	72760	107064	496	104270	424	92808
1366	2	572_2	1	3	30.2055	741.371		2442	1519	1457	1390	1464	1468	1891	2046	1888	2010	1687	1488	1636	1592	14217	15659	437	496	499	10159	483	417	6649	6561	413	420	435	1261	7912	429	480	6989	1412	1646	1071	453	2091	8554	422	2363	2732	1292
1367	1	573_1	1	4	12.9914	1078.54	alfa-tomatin	16769349	15063920	14951208	14895977	14843685	14941142	15816781	15160059	15468700	15766127	15302644	14821239	15264983	15077804	14720576	14825618	15244528	15253852	15105473	15428321	15232734	15284345	15060973	15051073	14951825	15275432	16325375	15486533	15284002	14825788	14987467	14526834	15039189	15116979	14898208	15461809	15099253	14989465	15861113	14249719	15415635	14819349
1368	2	573_2	1	2	30.4084	623.344		2539	1291	441	415	427	422	2762	2266	2612	2488	445	422	426	1467	4446	497	3673	447	425	454	1658	5291	1318	4229	1009	6952	11077	457	419	4760	1786	3383	3402	4588	478	1371	1087	403	1339	414	1205	1692
1369	2	574_2	1	8	30.4309	723.308	unknown	28179	27433	28349	27147	25405	28610	28531	29799	28806	28560	26050	26809	27547	25366	57623	81543	412	471	492	29821	21280	414	26854	53419	421	456	412	483	156336	13924	43003	54490	478	191657	67045	468	483	63412	455	37985	468	36869
1370	1	575_1	1	2	13.055	917.235		8971	5100	458	3541	7817	8639	9456	8468	5407	6834	7154	7773	6741	4271	476	461	14265	11700	10939	12982	12181	492	9605	20535	8642	411	495	404	16402	470	5769	5685	479	456	2135	5806	144681	12934	13189	490	10259	74750
1371	2	575_2	1	9	30.5662	765.355	unknown	60313	48248	49187	65476	55272	56227	54071	58734	56090	55127	50782	51453	49188	46471	103264	163609	406	432	466	72015	39556	434	34011	29150	414	486	2574	438	121123	15107	68825	73594	416	151948	44887	407	459	140363	484	140848	454	111315
1372	2	576_2	1	6	31.0623	699.381		75566	70729	64124	64914	64731	69680	79141	78220	78170	80388	78583	73390	71903	71310	132785	193391	66773	46842	42055	63712	109146	47138	172668	74531	98084	121220	153260	45943	60926	84677	71775	152093	66135	86196	61039	43048	44915	94731	77532	82939	37852	63863
1373	1	577_1	1	4	13.0708	433.114		2726	3228	3742	3888	4525	4847	494	3663	2928	2527	2937	2788	4200	3091	1574	431	2306	410	460	1044	6196	6097	432	5083	4402	428	423	3552	2170	2272	417	404	449	417	443	480	15666	14269	415	41687	5796	1477
1374	2	577_2	1	4	31.1976	797.433		5961	1346	1252	2644	461	1234	4155	3376	2596	3029	1586	1236	3236	3059	14871	437	8173	419	3021	3702	1478	2918	11729	4614	2810	3392	12365	5602	6117	2719	9806	9960	8551	7685	1380	1283	8928	3747	10458	435	9872	7199
1375	1	578_1	1	7	13.0866	1064.37		73679	133436	105356	116631	63791	52684	40645	55138	113269	500	79084	40059	43690	74266	78537	80109	80779	97301	108061	94734	89789	1441	95453	106678	56130	434	50562	424	105176	70363	444	30856	70788	436	79547	51885	90052	81665	28544	61955	60638	47816
1376	2	578_2	1	3	31.5133	753.406		17628	8113	7639	7449	3938	5303	15282	13376	12330	11465	9136	9187	13112	11109	41589	3456	22869	408	7773	17285	12766	8612	43761	15961	15552	19601	35365	20803	18979	9770	29878	24294	25860	24581	10943	7112	28051	15534	33424	2278	22559	21339
1377	1	58_1	1	3	2.71026	160.842		15738	24322	21014	20512	22328	22597	18362	19199	18478	18066	17062	17587	19654	21072	20812	27804	18929	16576	25332	13537	26558	29143	15961	15545	19593	28886	16730	21644	32845	22015	23240	16449	9680	14894	21776	21986	24763	17415	19944	22938	23784	17001
1378	2	58_2	1	4	5.63686	820.289		9257	5033	5351	4827	4939	4587	7036	6726	7764	5530	7997	7060	4728	5083	3776	3898	6990	8453	7073	1473	446	5218	3918	4240	3622	3235	14635	12636	3642	11005	3590	3353	3379	21758	5695	6827	2551	2299	12618	444	11908	3646
1379	1	580_1	1	3	13.1502	1206.55		9821	6779	6208	7059	6316	8399	4919	4537	7318	7877	7547	4797	3571	8381	12095	11247	431	443	6632	7010	2532	3508	4658	1262	2908	4520	471	5031	3218	9264	4479	13755	4306	2225	2786	2471	9760	6082	401	109837	12339	7955
1380	2	581_2	1	6	32.032	655.37		31522	27734	24077	25059	26175	30723	32989	33570	34475	35146	35280	36191	24386	25493	61916	12185	49995	21641	25971	27587	28234	62146	37581	52404	31116	52940	59470	43211	23639	45917	29242	61818	60553	28736	14201	32860	34233	25539	27861	17265	37725	43762
1381	1	582_1	1	6	13.2616	660.293		47536	22983	22456	21503	24369	24986	37630	32239	30338	26563	24575	26091	25564	26853	9746	3325	16676	20659	13144	13760	28518	13413	17720	14652	39064	18007	63726	22655	30220	11571	23579	4112	11109	38434	28972	13572	4500	33456	18529	44707	10969	14497
1382	2	582_2	1	3	32.3927	1110.58		433	7515	9869	12478	6779	8297	2251	3188	6341	7794	7544	8831	466	4739	16101	1197	6611	433	24109	7049	7880	18656	13852	8703	8749	4477	2369	8200	14377	8559	29450	25218	16511	4563	11923	9607	26297	13255	22410	4139	7385	18305
1383	1	583_1	1	22	13.2776	1136.55		6392106	4511322	4570673	4600197	4789632	4901962	5012368	4783419	4835103	4599212	4979023	4655509	4618696	4608659	11115213	10699684	679209	733383	5428739	5471680	5337054	823136	5879547	1075489	2055929	4077834	1157263	5216161	4596109	2322832	4095946	8212937	1609635	2345492	2119603	1630038	740823	6040965	642308	7608292	4758932	7200253
1384	2	583_2	1	3	32.483	885.449		439	430	1311	4250	1460	2867	410	487	418	2058	1351	1651	486	436	3650	466	1176	423	2652	481	1816	10083	1088	3225	413	5734	1092	497	1248	10068	2823	6710	4608	1177	472	2494	473	1191	451	418	482	3712
1385	1	584_1	1	10	13.2776	415.198		73898	72789	78646	88694	92852	96627	60716	65228	64328	63278	70518	76729	62613	66020	26065	20678	70724	108637	208738	50136	419	463	5986	9603	21843	11604	439235	71806	3267	46037	13775	21157	120871	507652	1915	472	294270	56347	562761	1868	105168	86770
1386	2	584_2	1	3	32.5055	752.383		1959	1605	434	1031	1172	1318	1838	1879	473	436	1147	452	1501	407	1070	3107	408	420	483	420	441	491	1143	1732	471	445	2248	485	1886	403	416	2309	442	1760	1315	481	449	488	487	5104	446	3045
1387	2	585_2	1	3	32.7986	853.46		8429	2683	4726	4459	2136	3833	8648	6811	6466	6679	5083	4575	6195	5787	19599	1200	8146	469	3722	6138	6688	5430	15566	7308	8372	9107	18937	9439	9762	6286	15184	17249	14037	12795	4067	3761	12355	8670	15220	456	11763	11141
1388	2	586_2	1	4	32.8437	676.42		23328	21770	30036	20623	28123	29369	27449	30024	24639	23163	19636	18347	22179	19945	13710	16545	23211	34967	32554	18052	23281	14293	27699	13261	22212	23730	10460	20626	22869	22651	23259	13292	11920	25871	23608	16872	17699	18311	16756	31718	13810	18016
1389	1	587_1	1	30	13.3098	503.177		1267193	1214524	1262134	1279421	1378551	1386712	1146982	1179071	1229367	1140439	1149454	1191541	1146907	1217497	73081	310353	1443697	1434781	1045948	761543	702953	2608514	309311	459971	615641	1030223	841291	379490	622504	1210449	881709	1056	1022856	2169406	1529020	3255827	1317414	885240	1831532	914796	559570	278780
1390	2	587_2	1	3	32.9114	963.517		1789	3020	2458	3909	2498	3789	6282	7782	9008	9696	9850	10228	1645	2016	17303	1655	8878	1074	467	438	4687	4539	6850	25423	11335	10917	23861	3965	3814	9692	3466	23637	20490	8004	411	9706	417	4341	1328	474	9610	12304
1391	1	588_1	1	7	13.3098	457.208		10036	14361	15017	13953	15638	14463	10768	15319	17487	15526	12241	11912	19614	12867	2510	444	7792	12476	12852	64070	49773	45428	3837	3034	412	1434	4800	6040	1320	48879	1205	1488	51184	6080	1657	67676	9427	4623	12690	492	465	5791
1392	2	588_2	1	10	32.9791	609.34		2607	418	425	1588	1119	447	1252	1576	1630	1964	1442	1399	417	444	7459	15161	477	445	498	1030	462	460	495	416	481	471	498	457	492	426	497	4784	453	2715	13990	494	425	3125	445	34757	459	459
1393	2	589_2	1	4	33.1594	739.377		5992	7252	7393	8095	7306	6940	8378	8171	8163	7828	7679	7766	7094	6840	13314	36230	443	460	400	2307	7270	475	1670	3125	451	414	445	469	1536	5247	1978	446	401	10122	25117	457	487	11278	489	52271	433	8192
1394	1	59_1	1	3	2.75536	207.015		1893	8781	7906	9530	22650	99243	2511	2686	2813	3111	2984	3585	6433	6025	1611	2086	4163	3584	59323	2167	6786	22044	15953	1517	3808	7235	7144	3924	5624	170777	18424	2038	3345	6277	11470	15852	11895	6916	9065	96467	2963	4897
1395	1	590_1	1	3	13.3098	949.466		22521	21915	21016	17848	19306	22827	22485	21850	24237	22490	20437	14979	21503	19767	11284	6179	29109	39765	40177	6213	20068	19317	15961	26693	39709	34056	25156	24172	31663	23060	41399	1398	18622	24722	28585	31755	19645	14059	20714	7980	16399	20573
1396	2	590_2	1	2	33.2271	795.418		14257	7170	4961	2667	3939	3885	11770	10044	9753	7828	7635	6198	10116	7208	21014	1778	16406	429	4475	10065	8077	4639	26181	12496	9319	12466	22731	10233	12348	5381	13696	8745	14193	13090	8076	4899	13037	6401	17901	478	13917	14176
1397	1	591_1	1	3	13.3261	516.123		9641	16888	17070	15890	17252	16431	13125	14170	14731	15706	15778	16549	12470	14913	460	2878	479	402	13327	412	479	6419	109310	11396	8527	18399	3068	29822	21984	20074	26815	3633	488	15266	6594	465	499	12869	12248	479	2662	64709
1398	2	591_2	1	4	33.4074	963.517		3828	3803	3977	5075	4682	4984	8632	10326	13515	14277	13517	14609	2300	2653	28871	2153	12550	487	1292	994	5879	5788	8687	37600	16289	16873	46179	4297	4664	16586	4086	32611	27035	10649	409	11037	1032	5407	1948	1042	14520	17527
1399	2	592_2	1	3	33.6329	795.417		5557	1488	420	422	420	446	3431	3630	2039	2538	1668	1396	1983	1527	8277	439	5968	401	446	1989	2483	421	8105	3182	4404	4568	9735	4887	4473	455	6423	5389	6006	5759	1347	475	5444	2767	7552	454	3659	7128
1400	1	593_1	1	6	13.3424	417.214		243978	309259	325220	342359	341647	345979	269168	274829	287617	279578	297243	310302	276513	303620	382764	196772	214046	243895	131783	240904	186235	175837	642070	1227815	517150	586660	207925	392839	961311	212825	884394	171437	60958	247394	187341	138096	114691	396786	174664	428367	691600	401398
1401	2	593_2	1	4	33.8133	762.457		25509	30260	32089	23007	35129	30131	23129	32295	31963	31123	33150	30135	17657	29200	13993	12596	28825	49437	36746	19028	24453	21863	33337	14566	35839	30555	9982	18686	20839	10818	34880	22187	10610	27603	27820	20340	18922	23630	30797	26151	8623	30041
1402	1	594_1	1	4	13.3424	190.003		14062	415	5834	25017	52638	24909	14479	14198	19537	13993	10907	16319	7466	4367	488	452	435	408	427	415	23782	1301	11970	426	35647	3899	15698	458	49809	413	2013	471	452	1379	23497	487	483	73804	481	476	401	416
1403	1	595_1	1	3	13.3424	946.5		18917	31435	32354	36466	44047	27908	26785	29495	30552	37105	39614	39005	22228	29587	96133	25788	89507	29100	20246	9500	49053	46213	42897	22532	28668	37357	13807	44835	14389	56836	19509	83818	23108	25769	58950	35620	54098	9798	16624	50709	28425	24967
1404	2	595_2	1	3	33.9261	734.425		1047	7204	2547	4113	6727	5441	1334	1335	1796	2346	1279	1444	20850	3741	1668	3281	3360	2445	4340	425	1494	2325	1993	497	404	5769	1827	452	1884	8375	5399	464	1106	3529	9916	2156	2262	3623	2517	6028	1325	415
1405	1	596_1	1	17	13.3587	613.235		173701	169756	176021	168192	186136	178950	167321	166203	175017	169110	172769	172753	163175	169443	299644	322192	412	1702	461	274582	115457	471	67864	264710	4120	496	11716	455	460464	254905	159317	403204	432	501144	423319	433	411	440193	427	524234	8105	232175
1406	2	596_2	1	9	34.3321	753.391		13748	12132	11017	12584	10610	12244	13696	14535	12674	13100	10842	12002	11220	11189	31340	41657	435	452	486	9573	8157	401	458	3397	416	410	1748	460	2074	4500	1782	7661	455	11633	8705	410	420	35794	411	37006	414	23903
1407	1	597_1	1	4	13.3587	521.224		7856	13362	8941	13050	12602	13496	9369	14735	12692	10079	13168	14604	13811	14942	1948	3422	5244	1786	3437	7841	1216	1445	6370	6686	21545	6255	455	1362	4109	5257	11581	432	5008	19109	8149	4328	1168	4271	2527	1833	6886	3828
1408	2	597_2	1	2	34.3321	666.399		2024	1688	1613	1574	3113	1515	2719	2855	2808	4652	3491	4448	403	1045	1321	435	6309	5958	1968	1979	496	1684	6232	2001	494	2309	463	2492	1474	460	3538	1739	2379	433	1152	2688	1746	427	3175	479	461	8969
1409	1	598_1	1	11	13.391	455.214		155269	149379	164371	149840	169669	162923	130813	131630	144870	141036	141435	161317	133241	141539	16939	13074	6379	8527	5325	20689	541900	17953	75880	31769	484028	78802	5262	15526	17316	7509	15958	13060	58334	261914	178536	134998	45844	17967	12036	435019	1055498	23859
1410	2	598_2	1	2	34.3321	781.438		12943	5741	4136	5365	4011	4867	11009	9591	8713	7989	6924	5868	10254	7547	23948	419	17018	442	7602	11524	1774	5090	25661	11460	9772	10585	25228	12869	16094	5148	20433	13095	16814	15248	8150	5677	19644	8654	22774	446	16314	13045
1411	1	599_1	1	8	13.4069	1078.54	alfa-tomatin isomer	11092796	10568230	10447017	10393077	11165718	10433466	10351911	10135565	10694449	10450304	10675390	11239356	10153735	10376211	4605846	4280951	9647341	9899482	10084718	9044909	10817250	9609471	10835961	9597183	9895375	11623340	12391738	7748710	11280176	10097425	11149985	4297647	8014750	11241354	11060556	10474326	7881276	10741331	9506184	8945788	7494532	7596666
1412	2	599_2	1	2	34.3996	881.454		475	2249	3648	4820	3816	3990	484	1484	1625	2164	2490	4075	1269	495	3870	476	2047	427	3785	421	3453	11153	2074	3885	1771	7090	7844	409	3381	10037	4809	5383	5974	3509	1197	6250	1382	2018	1448	495	1204	4677
1413	1	6_1	0.99201	21	1.64508	226.966		66643	66700	55304	64399	62937	67787	59835	60659	72912	57060	76954	66878	62885	60100	86057	70751	23727	28210	58924	137255	98561	43422	55864	58905	85406	59796	86938	59357	52685	23385	54888	105058	87430	50689	42571	56907	25564	74275	40687	25376	27782	85620
1414	2	6_2	1	7	1.82252	194.103		35901	50423	55036	77397	64558	57090	32050	29170	34550	36068	34605	42563	55835	50864	37178	38670	55010	17049	113496	41636	36762	178386	48442	60983	53578	79509	75751	86057	82817	24746	72838	41383	48233	69286	68254	46039	52778	48564	30805	26031	61473	27393
1415	1	60_1	1	6	2.77795	306.077		260249	180778	139083	109881	91834	59816	192539	198488	186196	177254	160520	140920	168859	173499	218159	155682	167701	174951	150061	194735	100296	143178	214064	117317	198761	95356	130902	249498	75587	9797	100099	154023	171308	132092	263629	167452	271181	92800	183952	73703	223951	153633
1416	2	60_2	1	3	5.72706	357.082		62201	52201	54205	48598	58819	56314	43251	34954	48460	48736	49200	51479	51531	51911	39079	29649	34055	41403	59373	41614	38389	72531	97152	55284	43419	86169	31920	59280	60175	88600	90833	43303	26948	91219	68255	33535	42089	57779	68972	25172	21207	114898
1417	1	600_1	1	6	13.455	706.776		25871	1119	449	10950	29817	33135	18516	10125	12188	6516	11611	29955	2469	1414	406	454	482	443	417	1199	20191	421	4916	450	28678	1396	15865	404	36183	492	453	418	493	3850	14336	456	479	71359	401	433	476	421
1418	2	600_2	1	4	34.7604	782.461		50278	53484	42901	40728	60133	64180	55801	57414	53299	54259	55405	54817	39269	41019	41674	31046	62518	56112	56578	27386	27340	37268	40165	37959	56408	28802	23251	39193	32850	42273	46536	55576	72059	52343	53214	64657	46196	38739	52509	66119	64017	53031
1419	2	601_2	1	3	34.783	851.447		15338	7229	6922	6767	5320	5913	14402	13594	12024	11710	10916	8452	11926	9246	32168	1080	16800	1373	4834	11889	11231	6791	33918	12161	12987	17029	25656	15692	14904	8616	19805	23988	18630	22299	8884	6234	14423	11546	26058	2337	18488	22798
1420	1	602_1	1	11	13.4714	1171.5		100331	81755	81743	79869	86529	86196	93832	87686	93935	85976	89279	92534	80786	83508	59221	36943	35853	40515	72147	26795	89351	84339	48146	80301	106378	57783	84484	108143	130238	104617	69643	35341	90583	108816	64721	62575	41918	110307	69803	203101	121652	102072
1421	2	602_2	1	6	35.1663	779.422		19487	6784	5070	5348	4005	4187	14638	13930	13604	10892	8039	7681	12231	9393	31950	1080	26381	447	6994	14402	9265	3799	38065	16366	13607	15527	29147	15517	16474	5480	23333	18003	14657	19542	10520	7050	23183	10562	22032	498	20671	20912
1422	1	603_1	1	2	13.4714	785.452		12501	19508	18954	19466	21192	20948	12682	16876	16004	17692	19464	21689	14150	16150	20637	6758	38272	19248	10164	16127	15580	20591	18418	11670	13866	17130	6254	17638	11089	28382	13471	17703	13235	9239	25297	16156	21571	6306	12724	22455	15390	10154
1423	2	603_2	1	4	35.1663	939.548		5849	2085	1880	2069	5122	1565	5087	5940	5445	2602	4317	5222	1959	4954	474	1672	1409	3668	1539	455	420	5608	1243	421	2912	15135	6296	2193	1448	1767	5411	459	1753	494	2375	12343	1176	443	1451	499	5375	1220
1424	1	604_1	1	3	13.4714	1146.53		134379	149839	141337	139859	139455	136770	129155	123885	134358	128560	133311	128953	139562	142915	114295	113618	148131	140968	160939	158841	135433	156337	122914	147489	127965	147046	144565	141638	138366	159405	148912	117926	156975	137106	146878	149543	168779	138286	157632	115468	132482	134329
1425	2	604_2	1	6	35.3467	685.381		61031	76816	65605	69885	80113	81493	72864	79575	77543	82315	85311	90428	52075	56511	126078	46489	99882	60585	73659	57970	69608	135799	82698	118052	65427	106322	94409	91478	67114	114039	74873	139675	132680	73524	42423	84767	79858	73540	56517	62464	76804	90076
1426	1	605_1	1	7	13.5048	1136.55		276330	278445	269057	295297	325213	332696	275845	286178	319080	329779	399254	412879	226651	234678	957239	746419	17390	17957	272638	253452	300164	21414	345183	59891	102652	210498	27596	220961	269827	125699	210137	488927	77552	111333	89573	104777	14980	395926	14826	814213	259869	575932
1427	2	605_2	1	4	35.6399	674.405		8605	39950	23067	21365	36825	28346	13141	13087	9875	9376	8363	9061	11045	19600	4538	5653	11657	10303	32304	11318	14795	15754	10792	5532	8944	32988	5177	7266	23380	16845	38180	6617	3965	22508	31852	12691	17407	20175	14121	28346	4386	9711
1428	1	606_1	1	4	13.5048	467.214		48123	52394	53327	50658	56510	58472	45559	47109	49881	45698	49091	58336	47035	51299	43896	97464	22777	33216	1921	87650	3180	446	81069	8613	96107	66455	445	57472	59431	39531	84630	49974	9085	34923	91774	4520	2248	11222	74272	80430	62782	146912
1429	2	606_2	1	3	35.7075	785.434		3678	2056	1527	1599	1697	1959	5722	6539	7684	6337	7038	6320	1805	1652	14877	462	9382	1330	1354	3412	1946	2196	14579	11932	8073	7807	10359	7814	3858	5306	4971	13205	14534	6019	1279	4129	3131	2173	7212	438	7399	15606
1430	1	607_1	1	8	13.522	791.277		117714	117169	111248	113538	118489	117534	108700	104878	107767	107788	114364	113130	110173	118016	75204	77880	52267	71313	72993	80603	81393	165726	218386	110977	130254	82789	103556	118102	105669	127954	120483	95968	101387	100182	80852	92889	100866	88586	146453	100214	77434	156111
1431	2	608_2	1	9	36.0271	777.352		150649	179059	178445	195619	195836	205499	156307	161116	169205	162222	171945	178391	172062	164182	267671	388493	413	445	1309	177026	166870	2413	61842	179252	15658	1384	38130	476	139467	154008	117018	258316	421	255171	270245	499	460	188602	1682	534938	10542	171912
1432	1	609_1	1	4	13.5392	701.339		26358	23173	24076	22018	22720	24258	23749	22476	23520	23669	26186	22897	22339	25295	76831	59153	34740	38747	39711	3597	16447	24173	8916	23739	21219	24739	15363	11735	20799	11996	22560	64403	15306	15469	25437	17793	4771	4667	11865	17540	30131	11027
1433	2	609_2	1	5	36.0271	835.449		3608	2794	2855	2888	1433	450	4028	3555	4327	3501	1941	3031	3542	2934	14179	1109	15615	429	7937	5841	3492	5833	22852	3591	11088	14922	18772	14369	8242	2146	13135	7325	14009	5912	2671	5190	17490	4483	18222	1210	15169	11587
1434	1	61_1	1	7	2.86825	96.96	phosphate	717487	735763	829102	1011796	799220	808086	405326	402903	472662	417294	520432	459379	826811	838983	738516	1027748	455359	604158	1130423	542925	1126393	1131143	426532	961824	574192	959858	822205	754703	1444856	769052	890639	669076	568943	429335	732900	583769	1013033	891380	705132	980491	863899	485731
1435	2	610_2	1	7	36.1155	795.402		20754	21694	21363	23669	23821	22940	24503	26040	26297	27447	22751	22947	22371	19562	66587	76159	455	439	440	24274	27881	499	2642	6587	452	2271	990	480	14966	5464	7552	20162	446	44626	15754	487	414	56663	471	38522	402	43475
1436	1	611_1	1	5	13.5566	563.307		2445	3017	2662	2936	2614	2874	2488	2366	2341	2572	3475	2607	2229	2771	11885	41378	402	423	441	429	427	1456	451	461	6877	2368	408	435	485	499	475	28385	425	498	442	414	497	36749	449	14377	480	469
1437	2	611_2	1	5	36.4076	753.406		110481	1481	465	432	475	1704	37446	17407	13162	8258	7918	6806	25224	4505	24828	1226	41538	8238	437	6006	1986	1289	32849	16928	7736	5264	103563	12947	1642	2494	1796	7941	15771	6457	1214	2221	459	423	2354	1005	15111	13820
1438	1	612_1	1	17	13.5737	1048.53		1505581	1404984	1435569	1474758	1503605	1497368	1485400	1405207	1415677	1411250	1520727	1452652	1474567	1454960	862782	741636	868293	1031623	1063706	912584	1515937	739464	1315804	1255595	1641679	1331134	1601193	1010348	1549681	1195338	1337337	575540	783414	2014813	1527866	1044164	636919	1705452	983656	1947806	1282495	704327
1439	2	612_2	1	5	36.6106	1045.59		4872	4094	5610	6793	5791	7461	15851	17609	20381	23592	19243	18177	1369	1900	45678	1209	23091	4512	10195	4109	6805	5317	40299	31431	29870	9819	27248	25321	7625	15360	9458	48822	39468	8562	3065	17846	12680	11448	14545	4307	28022	35076
1440	1	613_1	1	6	13.5737	173.082		50049	34686	35076	37789	41066	43120	31631	28905	24438	25663	33171	30720	34097	36222	9448	12550	80971	82462	20924	17468	47620	62358	27924	4398	8805	32855	48728	28176	24359	65270	51116	15898	21472	27069	50561	31843	30720	46745	32948	49269	8617	32889
1441	2	613_2	1	4	36.6783	737.361	S3:20 (rt 37.99)	9839	10267	9615	10879	10467	10665	11246	11016	10612	10553	10571	9885	9664	9153	45508	59221	412	500	464	16815	10066	469	2384	10679	404	423	466	417	11829	4997	5988	32022	500	34758	17061	405	426	13015	441	22934	475	9609
1442	1	614_1	1	2	13.5737	691.771		4950	408	408	466	2826	3729	1613	408	430	449	453	3739	488	486	478	423	412	422	447	420	2674	403	432	426	2640	455	1650	404	7692	440	449	450	424	415	2526	463	451	10615	435	435	432	411
1443	2	614_2	1	5	36.7685	685.381		40774	56841	51580	54382	66626	65848	56603	60422	63448	66210	66579	73603	40726	45787	94427	25514	79420	40743	59794	46226	52794	100871	75300	88459	56196	91255	68808	68819	56056	89418	65572	111602	99572	59863	38950	69394	64376	56904	56123	48352	59875	79388
1444	1	615_1	1	24	13.6078	457.172		305836	288499	304335	313219	333006	360412	279161	294817	282620	292773	297533	312680	319406	303739	33138	147952	49546	65143	41795	13917	167460	335610	97652	7409	45322	522310	368752	67881	162628	114847	105468	487	31911	374955	29422	713090	116702	12956	61740	159818	18677	95724
1445	2	615_2	1	7	37.0166	711.397		57018	21674	24525	23612	19710	26208	63428	60551	62037	56344	54252	43890	31718	25834	112934	8371	84547	28810	21831	26692	28273	33690	93878	94164	65562	54647	133372	70668	25475	41128	23801	91759	95352	37601	13204	43875	29378	27177	36406	4289	80577	72234
1446	1	616_1	1	14	13.6078	1208.57		939612	737501	762012	795923	827207	827456	857781	804910	818667	800826	829217	834429	814761	789450	345030	76648	775054	392937	226215	52704	1344132	289839	306048	177723	242870	543332	889573	424671	343985	510117	265171	160957	351981	443707	912547	939315	759789	126222	136778	2497068	691746	163277
1447	2	616_2	1	5	37.0616	630.378		42511	33760	49764	32345	43405	60423	42679	39403	38183	34521	30252	24948	45145	35528	8845	8716	52697	60854	48127	23076	52310	39041	37502	12306	27084	40326	27849	26695	29280	47388	29814	7384	25206	43636	41817	30714	50836	26542	27947	51479	47334	28843
1448	1	617_1	1	4	13.6078	475.219		35495	36848	35647	40959	41786	45379	34963	35637	36329	36190	36947	38623	39852	37765	47372	52923	21970	24556	141967	25627	62617	57649	77955	58104	36419	38798	61254	70222	46633	30614	41275	43836	55079	59789	38243	51607	21359	28570	31468	8930	13756	27088
1449	2	617_2	1	3	37.2194	855.513		6939	6275	5412	7663	5852	7605	10424	3696	10232	13918	9187	10409	1269	5004	8794	1183	13879	1901	10380	6966	7953	8110	27628	14602	14592	9667	18761	17832	13770	10196	20082	8051	28480	10596	5933	10897	15388	10675	17681	459	18456	20766
1450	2	618_2	1	3	37.3998	821.469		5293	3575	5614	6062	2491	3822	7016	6374	5914	6357	5722	5456	6659	5733	19937	1433	8548	463	7725	8104	7071	6729	17971	6671	7842	6710	11936	11670	11484	6699	19461	19241	12347	11954	6722	3837	15993	10096	18744	1126	11299	12178
1451	1	619_1	1	10	13.6415	455.214		55725	56207	56340	64430	64595	65572	55022	55439	51842	60864	52046	61342	53978	56960	6473	9570	8575	14325	3799	4983	190980	27453	64410	4996	36314	78035	474	2521	1382	4394	3960	20257	7620	70784	54173	27468	5033	3762	2820	92729	173163	4882
1452	2	619_2	1	4	37.5802	677.376		1832	2855	416	1595	1778	431	4456	448	2862	2415	1764	1923	1862	1817	454	8731	496	412	419	444	445	500	440	1376	468	404	417	417	426	495	400	481	452	12361	484	468	489	442	416	1628	403	4606
1453	1	62_1	1	14	2.91325	173.009		27148	46316	66350	91112	115522	124260	16259	16705	22264	21578	28154	43604	20364	24690	14986	16048	20051	11354	130070	25434	48575	62298	17948	17276	16558	40305	11199	15955	26981	181106	113128	32977	24112	25391	45370	68087	38221	52347	25039	113252	10941	36168
1454	2	62_2	1	10	5.96067	209.031		1838698	1439914	1423999	1475650	1498051	1411816	1528760	1510420	1457942	1480315	1384911	1334074	1463904	1542716	1333459	1056247	2487965	2180509	1123993	1398315	2228461	1676112	634265	1140427	1417292	471505	1750355	1161039	726895	1366118	873338	1380328	1605616	358847	1087014	2070320	2047341	772010	911943	1747426	1624416	1179173
1455	1	620_1	1	4	13.6415	607.203		28952	22319	22383	21818	22805	24474	24433	24897	22579	21948	23404	23081	27867	22715	14431	14325	20463	30758	5806	32539	23217	16275	20499	6539	4349	7532	2348	37599	11470	20559	5003	14584	21746	10483	16296	22903	29266	39651	18957	62827	8148	48775
1456	1	621_1	1	4	13.6415	931.251		13023	12095	11685	12792	13912	15444	12635	14536	12929	16308	13709	14137	12507	12112	421	427	8450	18596	11185	4675	23091	405	14500	23147	17406	440	421	493	34270	420	9262	414	401	476	5207	11255	40852	40861	451	454	34449	22946
1457	2	621_2	1	3	37.693	718.43		20251	17964	23418	19074	22664	25864	22028	23514	21663	20813	20880	20487	19351	17964	15504	15851	28330	31689	22685	10964	19874	21752	17601	10186	15524	17106	15483	12254	15573	19758	16573	15642	19490	16894	18641	19190	23658	15689	14959	25842	18070	14572
1458	2	622_2	1	4	37.7155	681.371		4591	4087	2964	3542	2889	2960	3318	2854	3262	3277	3387	3166	3895	4026	4997	9017	441	462	416	8554	1416	1566	433	492	434	1563	493	463	3068	1430	1696	1459	494	2195	4868	482	1885	18846	1936	21177	485	6752
1459	1	623_1	1	15	13.7117	1243.59		106557	96251	96016	104123	101150	99942	105699	100778	100471	98426	100439	102121	93486	97159	117220	97363	87087	95174	61498	43396	129576	83306	102540	48704	109319	78849	86967	82973	81119	113703	48974	124211	31586	162782	113185	82717	48655	106225	34873	130803	93269	33226
1460	2	623_2	1	6	37.7382	915.496		116342	74121	67453	77992	58616	63851	115104	107414	122634	128164	106676	115288	100692	82719	159676	7808	183364	3338	53444	48577	120148	189248	109042	218744	120928	235243	388884	62007	82146	221252	77851	147791	167416	143623	20414	111883	42504	78593	71420	4838	115235	136142
1461	1	624_1	1	3	13.7117	418.216		2026	456	2398	2664	2406	3233	1901	1804	1694	1577	1654	2430	1751	1677	432	499	467	476	18713	11562	4667	4222	426	454	471	478	407	497	486	10071	447	474	10973	430	463	3756	423	446	481	497	436	487
1462	2	624_2	1	6	37.8283	855.513		10714	7479	10207	15214	14290	17301	27766	24838	32396	41821	33467	31319	3346	5411	82041	3751	36611	9639	17079	9065	10770	13175	71068	40892	37756	17024	30072	55152	22919	22265	26517	91498	85790	10696	4743	29775	24011	19653	25807	8563	46773	55173
1463	1	625_1	1	3	13.7117	349.187		19821	18045	19961	19820	19313	18107	20848	18514	18880	18160	16664	18412	20948	20976	9955	6545	21985	23491	20832	78563	35536	18638	49587	13692	7376	6895	1649	29957	12842	18755	9561	5542	37638	5171	34933	27881	39294	48703	36109	40989	3515	37768
[truncated: 414 more rows]
[truncated: 86 more columns]

## Sheet: S2 Acyl sugars RIL
Processing:
1) metabolite present in less than 20% of the RIL lines removed
2) zero replaced by a random number between 400-500
[truncated: 77 more rows]
[truncated: 69 more columns]

## Sheet: S3 All metabolite QTL
All metabolite QTLs detected in the RIL population
[truncated: 1,950 more rows]

[truncated: 3 more sheets: S4 Acyl sugar QTL, S5 Comparing R174AB, S6 Correlation analysis]
